# Supplementary material for: AHR signaling is induced by infection with coronaviruses
Source: Nat Commun. 2021 Aug 26;12:5148. doi: 10.1038/s41467-021-25412-x (PMC8390748; doi:10.1038/s41467-021-25412-x)
Supplement: Supplementary file 3 — Supplementary Data 1 [file 41467_2021_25412_MOESM3_ESM.xlsx]

## Sheet: M-CoV (GSE144882)
© 2000-2020 QIAGEN. All rights reserved.
Ingenuity Canonical Pathways	-log(p-value)	Ratio	Molecules
Neuroinflammation Signaling Pathway	16.5	0.317	ACVR1,ACVR1C,ACVR2A,AKT3,ATF4,BIRC2,BIRC3,BIRC5,BIRC6,CASP1,CASP3,CASP8,CCL2,CCL5,CD200,CD40,CD86,CFLAR,CREB5,CRP,CX3CL1,CXCL10,CXCL12,CYBB,FAS,FOS,FZD1,GABBR1,GABBR2,GABRA4,GABRB2,GAD2,HLA-A,HLA-DMB,HLA-DQB1,HLA-DRB5,HLA-E,HMOX1,ICAM1,IFNA4,Ifna4,IFNB1,IFNGR1,IKBKE,IL10,IL12A,IL12B,IL18,IL1B,IL4,IL6,IRAK2,IRF7,JAK2,KLK3,MFGE8,MMP9,MYD88,NCF2,NFATC2,NFKB1,NFKB2,NLRP3,NOS2,NOX1,PIK3C2A,PIK3R2,PIK3…
Role of Pattern Recognition Receptors in Recognition of Bacteria and Viruses	15.9	0.396	C3,CASP1,CCL5,CLCF1,CSF2,DDX58,EIF2AK2,IFIH1,IFNA4,IFNB1,IL10,IL12A,IL12B,IL15,IL18,IL1A,IL1B,IL33,IL4,IL6,IRF7,LIF,LTA,LTB,MYD88,NFKB1,NFKB2,NLRP3,NOD1,NOD2,OAS1,Oas1b,Oas1d (includes others),Oas1f,Oas1h,OAS2,OAS3,OSM,PIK3C2A,PIK3R2,PIK3R3,PIK3R5,PRKCQ,PTX3,RELA,RIPK2,TLR1,Tlr11,TLR2,TLR3,TLR4,TLR5,TLR6,TLR9,TNF,TNFSF10,TNFSF15,TNFSF4,TNFSF8,Tnfsf9,TRAF6
Dendritic Cell Maturation	15.3	0.366	AKT3,ATF4,CD1D,CD40,CD83,CD86,COL11A2,COL1A1,COL1A2,COL3A1,COL5A3,CREB5,CSF2,DDR2,FCGR3A/FCGR3B,FSCN1,HLA-A,HLA-DMB,HLA-DQB1,HLA-DRB5,HLA-E,ICAM1,IFNB1,IKBKE,IL10,IL12A,IL12B,IL15,IL18,IL1A,IL1B,IL1RN,IL23A,IL33,IL6,IRF8,JAK2,LTA,LTB,LY75,MYD88,NFKB1,NFKB2,NFKBIA,NFKBIB,NFKBID,NFKBIE,PIK3C2A,PIK3R2,PIK3R3,PIK3R5,PLCB3,PLCD3,PLCD4,PLCG1,PLCL2,RELA,RELB,STAT1,STAT2,TLR2,TLR3,TLR4,TLR9,TNF,TNFRSF11B…
TREM1 Signaling	14.3	0.507	AKT3,CASP1,CCL2,CD40,CD83,CD86,CIITA,CSF2,CXCL2,ICAM1,IL10,IL18,IL1B,IL1RL1,IL6,JAK2,MPO,MYD88,NFKB1,NFKB2,NLRC3,NLRC5,NLRP10,NLRP3,NOD1,NOD2,PLCG1,RELA,STAT3,TLR1,Tlr11,TLR2,TLR3,TLR4,TLR5,TLR6,TLR9,TNF
Systemic Lupus Erythematosus In B Cell Signaling Pathway	13.2	0.302	AKT3,CCND2,CD22,CD40,CLCF1,CSF2,FOS,HCK,IFIH1,IFIT2,IFIT3,IFNA4,Ifna4,IFNB1,IFNGR1,IGHM,IL10,IL12A,IL12B,IL15,IL18,IL1A,IL1B,IL33,IL4,IL6,INPP5B,INPPL1,IRF5,IRF7,IRF9,ISG15,ISG20,JAK2,LCK,LIF,LILRB3,LTA,LTB,MALT1,MCL1,MYC,MYD88,NFATC2,NFKB1,NFKB2,OSM,PDCD1,PIK3C2A,PIK3R2,PIK3R3,PIK3R5,PRKCQ,RAF1,RAP1B,RAP2B,RASD1,RASGRP1,RASGRP2,RASGRP3,RELA,RRAS2,SHF,SRC,STAT1,STAT2,STAT3,SYNJ1,TBK1,TLR3,TLR9,TN…
Activation of IRF by Cytosolic Pattern Recognition Receptors	12.2	0.508	ADAR,CD40,DDX58,DHX58,FADD,IFIH1,IFIT2,IFNA4,Ifna4,IFNB1,IKBKE,IL10,IL6,IRF7,IRF9,ISG15,LTA,NFKB1,NFKB2,NFKBIA,NFKBIB,NFKBID,NFKBIE,RELA,STAT1,STAT2,TANK,TBK1,TNF,TRAF3,TRAF6,ZBP1
Type I Diabetes Mellitus Signaling	11.7	0.396	APAF1,CASP3,CASP8,CASP9,CD247,CD28,CD86,CYCS,FADD,FAS,GAD2,HLA-A,HLA-DMB,HLA-DQB1,HLA-DRB5,HLA-E,HLA-G,IFNGR1,IKBKE,IL12A,IL12B,IL1B,IRF1,JAK2,LTA,MYD88,NFKB1,NFKB2,NFKBIA,NFKBIB,NFKBID,NFKBIE,NOS2,PIAS1,RELA,SOCS1,SOCS2,SOCS3,SOCS7,STAT1,TNF,TNFRSF11B,TRAF2,TRAF6
Death Receptor Signaling	11	0.418	APAF1,BIRC2,BIRC3,CASP2,CASP3,CASP8,CASP9,CFLAR,CYCS,DAXX,FADD,FAS,IKBKE,LMNA,NFKB1,NFKB2,NFKBIA,NFKBIB,NFKBID,NFKBIE,PARP1,PARP10,PARP11,PARP12,PARP14,PARP4,PARP8,PARP9,RELA,TANK,TBK1,TIPARP,TNF,TNFRSF21,TNFSF10,TNFSF15,TNKS,TRAF2
NF-κB Signaling	10.8	0.324	AKT3,AZI2,BMP2,CASP8,CD40,EGFR,EIF2AK2,FADD,FLT1,FLT4,GHR,IL18,IL1A,IL1B,IL1RN,IL33,KDR,LCK,LTA,MALT1,MAP3K8,MYD88,NFKB1,NFKB2,NFKBIA,NFKBIB,NFKBID,NFKBIE,PELI1,PIK3C2A,PIK3R2,PIK3R3,PIK3R5,PRKCQ,RAF1,RAP1B,RAP2B,RASD1,RELA,RELB,RRAS2,TAB2,TANK,TBK1,TLR1,TLR2,TLR3,TLR4,TLR5,TLR6,TLR9,TNF,TNFAIP3,TNFRSF11B,TNIP1,TRAF2,TRAF3,TRAF6
Role of PKR in Interferon Induction and Antiviral Response	10.7	0.376	APAF1,ATF3,CASP1,CASP3,CASP8,CASP9,CYCS,DDX58,EIF2AK2,FADD,FAS,FOS,HSPA1A/HSPA1B,Hspa1b,IFIH1,IFNA4,IFNB1,IFNGR1,IKBKE,IL18,IL1B,IRF1,IRF9,MYD88,NFKB1,NFKB2,NFKBIA,NFKBIB,NFKBID,NFKBIE,PDGFA,PDGFC,RELA,STAT1,STAT2,STAT3,TAB2,TLR3,TLR4,TLR9,TNF,TRAF3,TRAF6,TYK2
Role of RIG1-like Receptors in Antiviral Innate Immunity	9.26	0.523	CASP8,DDX58,DHX58,FADD,IFIH1,Ifna4,IFNA4,IFNB1,IKBKE,IRF7,NFKB1,NFKB2,NFKBIA,NFKBIB,NFKBID,NFKBIE,RELA,TANK,TBK1,TRAF2,TRAF3,TRAF6,TRIM25
Th1 Pathway	9.03	0.347	CCR5,CD247,CD274,CD28,CD40,CD86,DLL1,GATA3,HLA-A,HLA-DMB,HLA-DQB1,HLA-DRB5,ICAM1,ICOSLG/LOC102723996,IFNGR1,IL10,IL10RA,IL12A,IL12B,IL12RB1,IL18,IL27,IL4,IL6,IRF1,JAK2,LTA,NFATC2,NFIL3,NFKB1,NOTCH1,NOTCH2,PIK3C2A,PIK3R2,PIK3R3,PIK3R5,PRKCQ,SOCS1,SOCS3,STAT1,STAT3,TYK2
Small Cell Lung Cancer Signaling	8.97	0.423	AKT3,APAF1,BIRC2,CASP9,CCNE1,CDK2,CDK6,CDKN2B,CYCS,FHIT,IKBKE,MAX,MYC,NFKB1,NFKB2,NFKBIA,NFKBIB,NFKBID,NFKBIE,PIK3C2A,PIK3R2,PIK3R3,PIK3R5,PTGS2,RELA,RXRA,TRAF1,TRAF2,TRAF3,TRAF6
TNFR2 Signaling	8.67	0.6	BIRC2,BIRC3,FOS,IKBKE,LTA,NFKB1,NFKB2,NFKBIA,NFKBIB,NFKBID,NFKBIE,RELA,TANK,TBK1,TNF,TNFAIP3,TRAF1,TRAF2
Th2 Pathway	8.34	0.324	ACVR1,ACVR1C,ACVR2A,CCR5,CD247,CD28,CD40,CD86,DLL1,GATA3,GFI1,HLA-A,HLA-DMB,HLA-DQB1,HLA-DRB5,ICAM1,ICOSLG/LOC102723996,IKZF1,IL10,IL12A,IL12B,IL12RB1,IL1RL1,IL2RG,IL33,IL4,JAG1,JAG2,JAK2,NFATC2,NFKB1,NOTCH1,NOTCH2,PIK3C2A,PIK3R2,PIK3R3,PIK3R5,PRKCQ,S1PR1,SOCS3,TIMD4,TNFSF4,TSLP,TYK2
TWEAK Signaling	8.12	0.543	APAF1,BIRC2,BIRC3,CASP3,CASP8,CASP9,CYCS,FADD,IKBKE,NFKB1,NFKB2,NFKBIA,NFKBIB,NFKBID,NFKBIE,RELA,TRAF1,TRAF2,TRAF3
Lymphotoxin β Receptor Signaling	8.02	0.453	AKT3,APAF1,BIRC2,CASP3,CASP9,CYCS,IKBKE,LTA,LTB,NFKB1,NFKB2,NFKBIA,NFKBID,PIK3C2A,PIK3R2,PIK3R3,PIK3R5,RELA,RELB,TRAF1,TRAF2,TRAF3,TRAF6,VCAM1
Toll-like Receptor Signaling	7.49	0.382	EIF2AK2,FOS,IL12A,IL12B,IL18,IL1A,IL1B,IL1RL1,IL1RN,IL33,IRAK2,MYD88,NFKB1,NFKB2,NFKBIA,RELA,TAB2,TLR1,TLR2,TLR3,TLR4,TLR5,TLR6,TLR9,TNF,TNFAIP3,TRAF1,TRAF6,UBD
Crosstalk between Dendritic Cells and Natural Killer Cells	7.46	0.36	CD28,CD40,CD69,CD83,CD86,CSF2,FAS,FSCN1,HLA-A,HLA-DRB5,HLA-E,HLA-G,IFNB1,IL12A,IL12B,IL15,IL15RA,IL18,IL2RG,IL4,IL6,LTA,LTB,MICB,NFKB1,NFKB2,RELA,TLR3,TLR4,TLR9,TNF,TNFSF10
Acute Phase Response Signaling	7.45	0.285	AKT3,AMBP,C3,C4A/C4B,C9,CFB,CP,CRP,F8,FOS,HMOX1,IKBKE,IL18,IL1A,IL1B,IL1RN,IL33,IL6,JAK2,MYD88,NFKB1,NFKB2,NFKBIA,NFKBIB,NFKBID,NFKBIE,NR3C1,OSM,OSMR,PIK3R2,PIK3R3,RAF1,RAP1B,RAP2B,RASD1,RELA,RRAS2,Saa3,SERPINE1,SERPING1,SOCS1,SOCS2,SOCS3,SOCS7,SOD2,STAT3,TCF4,TNF,TNFRSF11B,TRAF2,TRAF6
Colorectal Cancer Metastasis Signaling	7.36	0.257	ADCY3,ADCY4,ADCY7,AKT3,ARRB1,BIRC5,CASP3,CASP9,EGFR,FOS,FZD1,FZD5,GNB4,GNG11,IFNGR1,IL6,JAK2,MMP11,MMP13,MMP14,MMP19,MMP25,MMP27,MMP9,MSH2,MYC,NFKB1,NFKB2,NOS2,PDGFC,PIK3C2A,PIK3R2,PIK3R3,PIK3R5,PRKAG2,PRKAR1B,PTGER2,PTGER4,PTGS2,RALGDS,RAP1B,RAP2B,RASD1,RELA,RHOH,RND1,RND3,RRAS2,SIAH1,SRC,STAT1,STAT3,TCF4,TLR1,Tlr11,TLR2,TLR3,TLR4,TLR5,TLR6,TLR9,TNF,TYK2,VEGFB,VEGFC
T Cell Exhaustion Signaling Pathway	7.36	0.286	ACVR1,ACVR1C,ACVR2A,AKT3,BATF,CD274,CD28,CD86,FOS,HLA-A,HLA-DMB,HLA-DQB1,HLA-DRB5,HLA-E,HLA-G,IFNA4,Ifna4,IL10,IL10RA,IL12A,IL12B,IL12RB1,IL6,IRF4,IRF9,JAK2,KDR,LAG3,NFATC2,PDCD1,PIK3C2A,PIK3R2,PIK3R3,PIK3R5,PLCG1,PPM1L,PPP2R2A,PPP2R3A,PPP2R5A,PRDM1,PRKCQ,RAP1B,RAP2B,RASD1,RRAS2,STAT1,STAT2,STAT3,TNFRSF14,TYK2
Induction of Apoptosis by HIV1	7.26	0.41	APAF1,BBC3,BIRC2,BIRC3,CASP3,CASP8,CASP9,CYCS,DAXX,FADD,FAS,IKBKE,NFKB1,NFKB2,NFKBIA,NFKBIB,NFKBID,NFKBIE,RELA,SLC25A10,SLC25A4,TNF,TNFRSF11B,TRAF1,TRAF2
Myc Mediated Apoptosis Signaling	7.13	0.44	APAF1,BBC3,CASP2,CASP3,CASP8,CASP9,CFLAR,CYCS,FADD,FAS,IKBKE,MAX,MCL1,MDM2,MYC,NFKB1,NFKB2,PRKAG2,PRKAR1B,TNF,TNFRSF11B,TRAF2
TNFR1 Signaling	7.13	0.44	APAF1,BIRC2,BIRC3,CASP2,CASP3,CASP8,CASP9,CYCS,FADD,FOS,IKBKE,NFKB1,NFKB2,NFKBIA,NFKBIB,NFKBID,NFKBIE,RELA,TANK,TNF,TNFAIP3,TRAF2
Interferon Signaling	6.99	0.5	IFI35,IFIT3,IFNB1,IFNGR1,IRF1,IRF9,ISG15,JAK2,OAS1,PIAS1,PSMB8,PTPN2,RELA,SOCS1,STAT1,STAT2,TAP1,TYK2
IL-6 Signaling	6.99	0.312	ABCB1,AKT3,COL1A1,CRP,FOS,IKBKE,IL18,IL1A,IL1B,IL1RL1,IL1RN,IL33,IL6,JAK2,MAPKAPK2,MCL1,NFKB1,NFKB2,NFKBIA,NFKBIB,NFKBID,NFKBIE,PIK3C2A,PIK3R2,PIK3R3,PIK3R5,RAF1,RAP1B,RAP2B,RASD1,RELA,RRAS2,SOCS1,SOCS3,STAT3,TNF,TNFRSF11B,TRAF2,TRAF6
IL-23 Signaling Pathway	6.82	0.455	AKT3,CSF2,IL12B,IL12RB1,IL1B,IL23A,IL23R,JAK2,NFKB1,NFKB2,NFKBIA,PIK3C2A,PIK3R2,PIK3R3,PIK3R5,RELA,SOCS3,STAT3,TNF,TYK2
Retinoic acid Mediated Apoptosis Signaling	6.76	0.4	APAF1,CASP3,CASP8,CASP9,CFLAR,CYCS,FADD,Ifna4,IFNA4,IFNB1,Ifnz (includes others),IRF1,PARP1,PARP10,PARP11,PARP12,PARP14,PARP4,PARP8,PARP9,RXRA,TIPARP,TNFSF10,TNKS
CD40 Signaling	6.62	0.385	CD40,FOS,ICAM1,IKBKE,LTA,MAPKAPK2,NFKB1,NFKB2,NFKBIA,NFKBIB,NFKBID,NFKBIE,PIK3C2A,PIK3R2,PIK3R3,PIK3R5,PTGS2,RELA,STAT3,TANK,TNFAIP3,TRAF1,TRAF2,TRAF3,TRAF6
HMGB1 Signaling	6.49	0.279	AKT3,CCL2,CLCF1,CSF2,FOS,ICAM1,IFNGR1,IL12A,IL12B,IL15,IL18,IL1A,IL1B,IL33,IL4,IL6,LIF,LTA,LTB,NFKB1,NFKB2,OSM,PIK3C2A,PIK3R2,PIK3R3,PIK3R5,PLAT,RAP1B,RAP2B,RASD1,RELA,RHOH,RND1,RND3,RRAS2,SELE,SERPINE1,TLR4,TNF,TNFRSF11B,TNFSF10,TNFSF15,TNFSF4,TNFSF8,Tnfsf9,VCAM1
LXR/RXR Activation	6.42	0.306	ABCG1,ABCG4,AMBP,APOD,APOE,ARG2,C3,C4A/C4B,C9,CCL2,CD36,ECHS1,FASN,FDFT1,HADH,IL18,IL1A,IL1B,IL1RL1,IL1RN,IL33,IL6,LDLR,MMP9,MYLIP,NFKB1,NFKB2,NOS2,PCYOX1,PON3,PTGS2,RELA,RXRA,TLR3,TLR4,TNF,TNFRSF11B
Senescence Pathway	6.28	0.24	ACVR1,ACVR1C,ACVR2A,AKT3,ATF3,ATM,CAT,CBX2,CCNB1,CCNB2,CDK1,CDK2,CDK6,CDKN1A,CDKN2B,CHEK1,CHEK2,DHCR24,DMTF1,E2F2,E2F5,ELF1,EP400,ETS2,GADD45A,GADD45B,GADD45G,GATA4,HIPK2,IFNA4,IFNB1,IKBKE,IL1A,IL6,ITPR3,MAPKAPK2,MDM2,NFATC2,NFKB1,NFKB2,PARP1,PCGF2,PDK2,PIK3C2A,PIK3R2,PIK3R3,PIK3R5,PML,PPM1L,PPP2R2A,PPP2R3A,PPP2R5A,RAF1,RAP1B,RAP2B,RASD1,RBL1,RRAS2,Saa3,SERPINE1,SIRT1,SOD2,TBK1,TLR2,TRAF6,YPEL3
Apoptosis Signaling	6.24	0.323	AIFM1,APAF1,BCL2A1,BIRC2,BIRC3,BIRC6,CASP2,CASP3,CASP8,CASP9,CDK1,CYCS,FAS,IKBKE,LMNA,MCL1,NFKB1,NFKB2,NFKBIA,NFKBIB,NFKBID,NFKBIE,PARP1,PLCG1,PRKCQ,RAF1,RAP1B,RAP2B,RASD1,RELA,RRAS2,TNF
PPAR Signaling	6.21	0.317	CITED2,FOS,IKBKE,IL18,IL1A,IL1B,IL1RL1,IL1RN,IL33,MED1,NCOA1,NFKB1,NFKB2,NFKBIA,NFKBIB,NFKBID,NFKBIE,NRIP1,PDGFA,PDGFC,PTGS2,RAF1,RAP1B,RAP2B,RASD1,RELA,RRAS2,RXRA,SNW1,TNF,TNFRSF11B,TRAF2,TRAF6
Aryl Hydrocarbon Receptor Signaling	6.21	0.287	AHR,ALDH1B1,ALDH2,ALDH6A1,ALDH9A1,APAF1,ATM,CCNA2,CCND2,CCNE1,CDK2,CDK6,CDKN1A,CHEK1,CHEK2,CYP1B1,ESR1,FAS,FOS,IL1A,IL1B,IL6,MCM7,MDM2,MED1,MYC,NCOA3,NCOA7,NFIA,NFIB,NFIC,NFIX,NFKB1,NFKB2,NRIP1,POLA1,RBL1,RELA,RXRA,SRC,TNF
Pancreatic Adenocarcinoma Signaling	6.18	0.312	AKT3,BIRC5,BRCA2,CASP9,CCNE1,CDK2,CDKN1A,CDKN2B,E2F2,E2F5,EGFR,HBEGF,HMOX1,JAK2,MDM2,MMP9,NFKB1,NFKB2,NOTCH1,PDGFC,PIK3C2A,PIK3R2,PIK3R3,PIK3R5,PTGS2,RAD51,RAF1,RALGDS,RELA,STAT1,STAT3,TYK2,VEGFB,VEGFC
Hepatic Fibrosis Signaling Pathway	6.18	0.223	ACVR1,ACVR1C,ACVR2A,AKT3,ATF4,BAMBI,CASP3,CCL2,CCL5,CD40,CNR1,COL11A2,COL1A1,COL1A2,COL3A1,COL5A3,CREB5,CYBB,EDN1,FGF2,FLT1,FLT4,FOS,FZD1,FZD5,ICAM1,IKBKE,IL18,IL1A,IL1B,IL1RL1,IL1RN,IL33,IRAK2,IRS2,ITGA2,ITGA4,JAK2,KDR,MMP13,MYC,MYD88,NCF2,NFKB1,NFKB2,NFKBIA,NFKBIB,NFKBID,NFKBIE,NOX1,PDGFA,PDGFC,PIK3C2A,PIK3R2,PIK3R3,PIK3R5,PLCG1,PRKAG2,PRKAR1B,PRKCQ,RAF1,RAP1B,RAP2B,RASD1,RELA,RHOH,RND1,RND3,RR…
iCOS-iCOSL Signaling in T Helper Cells	5.98	0.306	AKT3,CD247,CD28,CD40,CD86,GAB2,GRAP2,HLA-A,HLA-DMB,HLA-DQB1,HLA-DRB5,ICOSLG/LOC102723996,IKBKE,IL2RG,ITK,ITPR1,ITPR3,LCK,LCP2,NFATC2,NFKB1,NFKB2,NFKBIA,NFKBIB,NFKBID,NFKBIE,PIK3C2A,PIK3R2,PIK3R3,PIK3R5,PLCG1,PLEKHA4,PRKCQ,RELA
Inflammasome pathway	5.95	0.6	AIM2,CASP1,CASP8,IL18,IL1B,MYD88,NFKB1,NFKB2,NLRP3,NOD2,PANX1,TLR4
iNOS Signaling	5.91	0.422	FOS,IFNGR1,IKBKE,IRAK2,IRF1,JAK2,MYD88,NFKB1,NFKB2,NFKBIA,NFKBIB,NFKBID,NFKBIE,NOS2,RELA,STAT1,TLR4,TRAF6,TYK2
p53 Signaling	5.84	0.316	ADGRB1,AKT3,APAF1,ATM,BBC3,BIRC5,CCND2,CDK2,CDKN1A,CHEK1,CHEK2,DRAM1,FAS,GADD45A,GADD45B,GADD45G,HIPK2,MDM2,MDM4,MED1,PIAS1,PIK3C2A,PIK3R2,PIK3R3,PIK3R5,PLAGL1,PML,SIRT1,STAG1,TOPBP1,WT1
UVA-Induced MAPK Signaling	5.84	0.316	ATM,CASP3,CASP9,CYCS,EGFR,FOS,PARP1,PARP10,PARP11,PARP12,PARP14,PARP4,PARP8,PARP9,PIK3C2A,PIK3R2,PIK3R3,PIK3R5,PLCB3,PLCD3,PLCD4,PLCG1,PLCL2,RAP1B,RAP2B,RASD1,RRAS2,SMPD3,STAT1,TIPARP,TNKS
JAK/Stat Signaling	5.78	0.338	AKT3,CDKN1A,CISH,FOS,IL6,JAK2,NFKB1,NFKB2,PIAS1,PIK3C2A,PIK3R2,PIK3R3,PIK3R5,RAF1,RAP1B,RAP2B,RASD1,RELA,RRAS2,SOCS1,SOCS2,SOCS3,SOCS7,STAT1,STAT2,STAT3,TYK2
Role of JAK1, JAK2 and TYK2 in Interferon Signaling	5.71	0.542	IFNB1,IFNGR1,JAK2,NFKB1,NFKB2,PTPN2,RAF1,RELA,SOCS1,STAT1,STAT2,STAT3,TYK2
IL-17A Signaling in Airway Cells	5.41	0.354	AKT3,CCL11,CCL20,CXCL2,CXCL3,IKBKE,IL19,IL6,JAK2,NFKB1,NFKB2,NFKBIA,NFKBIB,NFKBID,NFKBIE,PIK3C2A,PIK3R2,PIK3R3,PIK3R5,RELA,STAT3,TRAF6,TYK2
Endocannabinoid Cancer Inhibition Pathway	5.35	0.273	ADCY3,ADCY4,ADCY7,AKT3,ATF3,ATF4,CASP1,CASP2,CASP3,CASP4,CASP8,CASP9,CCND2,CCNE1,CDKN1A,CNR1,CNR2,CREB5,DDIT3,GPR55,MYC,NOS2,NSMAF,NUPR1,PDGFC,PIK3C2A,PIK3R2,PIK3R3,PIK3R5,PRKAA2,PRKAB2,PRKAG2,PRKAR1B,RAF1,SMPD3,SRC,TCF4,VEGFB,VEGFC
PI3K/AKT Signaling	5.32	0.257	AKT3,CDKN1A,GAB2,GDF15,GHR,IFNLR1,IKBKE,IL10RA,IL12RB1,IL13RA1,IL15RA,IL17RD,IL1RL1,IL20RB,IL2RG,IL5RA,INPP5B,INPPL1,ITGA2,ITGA4,JAK2,MAP3K8,MCL1,MDM2,NFKB1,NFKB2,NFKBIA,NFKBIB,NFKBID,NFKBIE,PIK3R2,PIK3R3,PPM1L,PPP2R2A,PPP2R3A,PPP2R5A,PTGS2,RAF1,RAP1B,RAP2B,RASD1,RELA,RRAS2,SYNJ1,TYK2
IL-9 Signaling	5.27	0.455	CISH,IL2RG,IRS2,NFKB1,NFKB2,PIK3C2A,PIK3R2,PIK3R3,PIK3R5,RELA,SOCS2,SOCS3,STAT1,STAT3,TNF
GP6 Signaling Pathway	5.23	0.286	AKT3,COL11A2,COL15A1,COL19A1,COL1A1,COL1A2,COL20A1,COL24A1,COL27A1,COL3A1,COL4A2,COL5A1,COL5A3,COL6A1,COL6A2,COL6A3,COL8A1,COL9A3,GP6,GRAP2,ITPR1,LAMB2,LAMB3,LAMC2,LCP2,NOX1,PIK3C2A,PIK3R2,PIK3R3,PIK3R5,PRKCQ,RAP1B,RASGRP2,SCHIP1
Production of Nitric Oxide and Reactive Oxygen Species in Macrophages	5.17	0.25	AKT3,APOD,APOE,ARG2,CAT,CYBB,FOS,IFNGR1,IKBKE,IL4,IRF1,IRF8,JAK2,MAP3K8,MPO,NCF2,NFKB1,NFKB2,NFKBIA,NFKBIB,NFKBID,NFKBIE,NOS2,PCYOX1,PIK3C2A,PIK3R2,PIK3R3,PIK3R5,PLCG1,PPM1L,PPP1R10,PPP1R12A,PPP2R2A,PPP2R3A,PPP2R5A,PRKCQ,RAP1B,RELA,RHOH,RND1,RND3,STAT1,TLR2,TLR4,TNF,TNFRSF11B,TYK2
Necroptosis Signaling Pathway	5.08	0.261	AXL,BIRC2,BIRC3,CASP1,CASP8,CFLAR,CYBB,CYLD,DNM1L,EIF2AK2,FADD,FAS,IFNA4,IFNB1,IRF9,MDM2,MERTK,MLKL,NLRP3,PELI1,PLA2G4A,PLA2G4C,PLA2G4E,PLA2G6,RBL1,RNF31,SLC25A10,SLC25A4,STAT1,STAT2,TAB2,TIMM10,TIMM9,TLR3,TLR4,TNF,TNFRSF11B,TNFSF10,TNIP1,TRAF2,ZBP1
PD-1, PD-L1 cancer immunotherapy pathway	5.05	0.292	AKT3,CBLB,CD247,CD274,CD28,CDK2,HLA-A,HLA-DMB,HLA-DQB1,HLA-DRB5,HLA-E,HLA-G,IFNGR1,IL12A,IL12B,IL2RG,IL4,JAK2,LCK,LCP2,PDCD1,PIK3C2A,PIK3R2,PIK3R3,PIK3R5,PLCG1,PRKCQ,RASGRP1,TNF,TNFRSF11B,TYK2
NF-κB Activation by Viruses	5.03	0.317	AKT3,CCR5,EIF2AK2,IKBKE,ITGA2,ITGA4,LCK,NFKB1,NFKB2,NFKBIA,NFKBIB,NFKBID,NFKBIE,PIK3C2A,PIK3R2,PIK3R3,PIK3R5,PRKCQ,RAF1,RAP1B,RAP2B,RASD1,RELA,RRAS2,TNFRSF14,TRAF2
ATM Signaling	4.97	0.299	ATF4,ATM,CBX3,CCNB1,CCNB2,CDK1,CDK2,CDKN1A,CHEK1,CHEK2,CREB5,FANCD2,GADD45A,GADD45B,GADD45G,H2AX,MDM2,MDM4,NFKBIA,PPM1L,PPP2R2A,PPP2R3A,PPP2R5A,RAD51,RBBP8,SMC2,TLK2,TOPBP1,ZEB1
Role of PI3K/AKT Signaling in the Pathogenesis of Influenza	4.97	0.344	AKT3,CASP9,CCL5,CCR5,CRKL,Ifna4,IFNA4,IFNB1,Ifnz (includes others),KPNA3,NFKB1,NFKB2,NFKBIA,NFKBIB,NFKBID,NFKBIE,PIK3C2A,PIK3R2,PIK3R3,PIK3R5,PLAC8,RELA
Ceramide Signaling	4.9	0.307	AKT3,CERK,CNKSR1,CYCS,FOS,NFKB1,NFKB2,NSMAF,PIK3C2A,PIK3R2,PIK3R3,PIK3R5,PPM1L,PPP2R2A,PPP2R3A,PPP2R5A,RAF1,RAP1B,RAP2B,RASD1,RELA,RRAS2,S1PR1,S1PR4,SMPD3,TNF,TNFRSF11B
Cell Cycle Control of Chromosomal Replication	4.86	0.357	CDC45,CDK1,CDK12,CDK18,CDK2,CDK20,CDK6,CHEK2,DNA2,LIG1,MCM2,MCM3,MCM4,MCM7,MCM9,ORC1,POLA1,POLE,PRIM1,TOP2A
Osteoarthritis Pathway	4.77	0.237	ADAMTS4,ANKH,ATF4,BMP2,CASP1,CASP2,CASP3,CASP4,CASP8,CASP9,CREB5,DCN,DDR2,FADD,FGF2,FZD1,FZD5,GREM1,HES1,HTRA1,IL1B,IL1RL1,ITGA2,ITGA4,JAG1,MMP13,MMP9,NAMPT,NFKB1,NFKB2,NKX3-2,NOS2,NOTCH1,PDGFC,PRKAA2,PRKAB2,PRKAG2,PTGS2,RELA,SDC4,SIK3,SIRT1,SLC39A8,SPP1,TCF4,TLR2,TLR4,TNF,VEGFB,VEGFC
STAT3 Pathway	4.76	0.267	CDKN1A,CISH,EGFR,FGF2,FLT1,FLT4,GHR,IFNLR1,IL10RA,IL12RB1,IL13RA1,IL15RA,IL17RD,IL1A,IL1B,IL1RL1,IL20RB,IL2RG,IL5RA,JAK2,KDR,MYC,PIM1,PTPN2,RAF1,RAP1B,RAP2B,RASD1,RRAS2,SOCS1,SOCS2,SOCS3,SOCS7,SRC,STAT3,TYK2
IL-15 Signaling	4.76	0.32	AKT3,CSF2,IL15,IL15RA,IL2RG,IL4,IL5RA,JAK2,LCK,MYC,NFKB1,NFKB2,PIK3C2A,PIK3R2,PIK3R3,PIK3R5,RAF1,RAP1B,RAP2B,RASD1,RELA,RRAS2,STAT3,TYK2
Cardiac Hypertrophy Signaling (Enhanced)	4.68	0.197	ACE,ACVR1,ACVR1C,ACVR2A,ADCY3,ADCY4,ADCY7,AKAP13,AKT3,ATP2A3,CLCF1,CSF2,CYBB,EDN1,FGF11,FGF2,FZD1,FZD5,GATA4,GHR,GNA14,GNG11,HDAC10,IFNLR1,IKBKE,IL10RA,IL12A,IL12B,IL12RB1,IL13RA1,IL15,IL15RA,IL17RD,IL18,IL1A,IL1B,IL1RL1,IL20RB,IL2RG,IL33,IL4,IL5RA,IL6,ITGA2,ITGA4,ITPR1,ITPR3,JAK2,LIF,LTA,LTB,MAP3K8,MAPKAPK2,MYC,NFATC2,NFKB1,NFKB2,NPR1,OSM,PDE10A,PDE1C,PDE4B,PDE5A,PDE6B,PDE7A,PDE7B,PIK3C2A,PIK3R2…
PEDF Signaling	4.53	0.305	AKT3,ARHGAP22,CASP8,CFLAR,FAS,IKBKE,NFKB1,NFKB2,NFKBIA,NFKBIB,NFKBID,NFKBIE,PIK3C2A,PIK3R2,PIK3R3,PIK3R5,RAF1,RAP1B,RAP2B,RASD1,RELA,RRAS2,SOD2,TCF4,ZEB1
Renin-Angiotensin Signaling	4.46	0.271	ACE,ADCY3,ADCY4,ADCY7,CCL2,CCL5,FOS,ITPR1,ITPR3,JAK2,NFKB1,NFKB2,NOX1,PIK3C2A,PIK3R2,PIK3R3,PIK3R5,PLCG1,PRKAG2,PRKAR1B,PRKCQ,PTGER2,RAF1,RAP1B,RAP2B,RASD1,RELA,RRAS2,SHF,STAT1,STAT3,TNF
FAT10 Cancer Signaling Pathway	4.44	0.37	ACVR1,ACVR1C,ACVR2A,AKT3,EEF1A1,IKBKE,IL6,MAD2L1,NFKB1,NFKB2,NFKBIA,RELA,STAT3,TCF4,TNF,TNFRSF11B,UBD
MIF-mediated Glucocorticoid Regulation	4.36	0.412	NFKB1,NFKB2,NFKBIA,NFKBIB,NFKBID,NFKBIE,NR3C1,PLA2G4A,PLA2G4C,PLA2G4E,PLA2G6,PTGS2,RELA,TLR4
Role of BRCA1 in DNA Damage Response	4.25	0.3	ARID2,ATM,BRCA2,CDKN1A,CHEK1,CHEK2,E2F2,E2F5,FANCB,FANCD2,FANCE,FANCF,FANCM,GADD45A,MSH2,PLK1,RAD51,RBBP8,RBL1,RFC3,RFC4,SLC19A1,STAT1,TOPBP1
Type II Diabetes Mellitus Signaling	4.25	0.254	ABCC8,ACSL1,ACSL3,AKT3,CACNA2D1,CACNB2,CACNB3,CACNG8,CD36,IKBKE,IRS2,NFKB1,NFKB2,NFKBIA,NFKBIB,NFKBID,NFKBIE,NSMAF,PIK3C2A,PIK3R2,PIK3R3,PIK3R5,PRKAA2,PRKAB2,PRKAG2,PRKCQ,RELA,SLC27A2,SMPD3,SOCS1,SOCS2,SOCS3,SOCS7,TNF,TNFRSF11B,TRAF2
Role of CHK Proteins in Cell Cycle Checkpoint Control	4.17	0.333	ATM,CDK1,CDK2,CDKN1A,CHEK1,CHEK2,CLSPN,E2F2,E2F5,PLK1,PPM1L,PPP2R2A,PPP2R3A,PPP2R5A,RAD1,RFC3,RFC4,SLC19A1,TLK2
PI3K Signaling in B Lymphocytes	4.15	0.254	AKT3,ATF3,ATF4,C3,CD180,CD40,DAPP1,FOS,IKBKE,IL4,IRS2,ITPR1,ITPR3,MALT1,NFATC2,NFKB1,NFKB2,NFKBIA,NFKBIB,NFKBID,NFKBIE,PIK3R2,PLCB3,PLCD3,PLCD4,PLCG1,PLCL2,PLEKHA4,RAF1,RAP1B,RAP2B,RASD1,RELA,RRAS2,TLR4
Th17 Activation Pathway	4.15	0.286	AHR,BATF,CCL20,CSF2,IL10,IL12A,IL12B,IL12RB1,IL1B,IL23A,IL23R,IL6,IRAK2,IRF4,JAK2,MYD88,NFATC2,NFKB1,NFKB2,PTGER2,PTGER4,RELA,SOCS3,STAT3,TRAF6,TYK2
IL-8 Signaling	4.1	0.23	AKT3,ANGPT1,CCND2,CYBB,EGFR,FLT1,FLT4,FOS,GNB4,GNG11,HBEGF,HMOX1,ICAM1,IKBKE,IQGAP1,IRAK2,KDR,LASP1,MMP9,MPO,NCF2,NFKB1,NFKBIB,NOX1,PDGFC,PIK3C2A,PIK3R2,PIK3R3,PIK3R5,PRKCQ,PTGS2,RAF1,RAP1B,RAP2B,RASD1,RELA,RHOH,RND1,RND3,RRAS2,SRC,TRAF6,VASP,VCAM1,VEGFB,VEGFC
EIF2 Signaling	4.05	0.223	AKT3,ATF3,ATF4,DDIT3,EIF2AK2,EIF3F,EIF3L,EIF5,MT-RNR1,MT-RNR2,MYC,PIK3C2A,PIK3R2,PIK3R3,PIK3R5,PPP1R15A,RAF1,RAP1B,RAP2B,RASD1,RPL10A,RPL13,RPL13A,RPL14,RPL18,Rpl22l1,RPL28,RPL3,RPL30,Rpl36a,RPL38,RPL39,RPL6,RPL7A,RPLP2,RPS11,RPS12,RPS15,RPS16,RPS17,RPS19,RPS21,RPS23,RPS25,RPS4Y1,RPS6,RPS9,RPSA,RRAS2,WARS1
Cell Cycle: G2/M DNA Damage Checkpoint Regulation	4.04	0.347	ATM,AURKA,CCNB1,CCNB2,CDK1,CDKN1A,CHEK1,CHEK2,CUL1,GADD45A,HIPK2,MDM2,MDM4,PLK1,TOP2A,TRIP12,WEE1
PPARα/RXRα Activation	4.02	0.232	ACVR1,ACVR1C,ACVR2A,ADCY3,ADCY4,ADCY7,CD36,FASN,GHR,GK,GNA14,GOT2,HELZ2,IKBKE,IL1B,IL1RL1,IL6,JAK2,MED1,NCOA3,NFKB1,NFKB2,NFKBIA,NFKBIB,NFKBID,NFKBIE,PLCB3,PLCD3,PLCD4,PLCG1,PLCL2,PRKAA2,PRKAB2,PRKAG2,PRKAR1B,RAF1,RAP1B,RAP2B,RASD1,RELA,RRAS2,RXRA,TGS1,TRAF6
Adrenomedullin signaling pathway	3.95	0.228	ADCY3,ADCY4,ADCY7,ADM,AKT3,C3,CASP3,FOS,GNA14,GPR182,IL18,IL1A,IL1B,IL1RN,IL33,ITPR1,ITPR3,LTA,MATK,MAX,NFKB1,NFKB2,NPR1,NT5C,PIK3C2A,PIK3R2,PIK3R3,PIK3R5,PLCB3,PLCD3,PLCD4,PLCG1,PLCL2,PRKAG2,PRKAR1B,RAF1,RAP1B,RAP2B,RASD1,RELA,RRAS2,RXRA,SHF,TFAP2A,TNF
Natural Killer Cell Signaling	3.95	0.228	AKT3,CD247,CFL1,COL11A2,COL1A1,COL1A2,COL3A1,COL5A3,FCGR3A/FCGR3B,HLA-A,HLA-E,HLA-G,HSPA1A/HSPA1B,Hspa1b,IL12A,IL12B,IL12RB1,IL15,IL18,JAK2,LCK,LCP2,MAP3K8,MICB,MYD88,NCK1,NFATC2,NFKB1,NFKB2,PIK3C2A,PIK3R2,PIK3R3,PIK3R5,PLCG1,PRKCQ,RAF1,RAP1B,RAP2B,RASD1,RELA,RRAS2,TNFSF10,TRAF6,TYK2,ULBP1
Estrogen Receptor Signaling	3.92	0.204	ADCY3,ADCY4,ADCY7,AKT3,ARG2,ATF4,CDKN1A,CFL1,CREB5,EGFR,ESR1,FOS,GNA14,GNG11,HES1,IGF2,JAK2,MED1,MED12L,MED13,MED13L,MED18,MMP11,MMP13,MMP14,MMP19,MMP25,MMP27,MMP9,MYC,NCOA1,NCOA3,NFKB1,NFKB2,NOTCH1,NR3C1,NRIP1,PDGFC,PIK3C2A,PIK3R2,PIK3R3,PIK3R5,PLCB3,PLCD3,PLCD4,PLCG1,PLCL2,PPP1R12A,PRKAA2,PRKAB2,PRKAG2,PRKAR1B,PRKCQ,RAF1,RAP1B,RAP2B,RASD1,RELA,RRAS2,SDHC,SHF,SNAI1,SOD2,SRC,TYK2,VEGFB,VEGFC
CD28 Signaling in T Helper Cells	3.91	0.258	AKT3,CD247,CD28,CD86,FOS,GRAP2,HLA-A,HLA-DMB,HLA-DQB1,HLA-DRB5,IKBKE,ITK,ITPR1,ITPR3,LCK,LCP2,MALT1,NFATC2,NFKB1,NFKB2,NFKBIA,NFKBIB,NFKBID,NFKBIE,PIK3C2A,PIK3R2,PIK3R3,PIK3R5,PLCG1,PRKCQ,RELA
BEX2 Signaling Pathway	3.88	0.291	AKT3,BBC3,CDKN1A,KLK3,LGALS1,LMO2,MAP2,NFKB1,NFKB2,NFKBIA,PDGFC,PLXNC1,PPM1L,PPP2R2A,PPP2R3A,PPP2R5A,RELA,SPP1,STAT3,SWAP70,TCF4,VEGFB,VEGFC
ERK/MAPK Signaling	3.86	0.228	ATF4,BCAR1,CREB5,CRKL,DUSP1,DUSP2,DUSP4,DUSP9,ELF1,ESR1,ETS2,FOS,H3-3A/H3-3B,ITGA2,ITGA4,MYC,PIK3C2A,PIK3R2,PIK3R3,PIK3R5,PLA2G4A,PLA2G4C,PLA2G4E,PLA2G6,PLCG1,PPM1L,PPP1R10,PPP1R12A,PPP2R2A,PPP2R3A,PPP2R5A,PRKAG2,PRKAR1B,RAF1,RAP1B,RAP2B,RAPGEF3,RAPGEF4,RASD1,RRAS2,SRC,STAT1,STAT3,VRK2
IL-15 Production	3.84	0.256	AATK,AXL,CLK1,DDR2,DYRK4,EGFR,FLT1,FLT4,HCK,IFNB1,IL15,IL6,IRF1,ITK,JAK2,KDR,KIT,LCK,MATK,MERTK,MET,NFKB1,NFKB2,PTK6,RELA,SRC,SRMS,STAT1,TXK,TYK2,YES1
P2Y Purigenic Receptor Signaling Pathway	3.8	0.252	ADCY3,ADCY4,ADCY7,AKT3,ATF4,CREB5,FOS,GNB4,GNG11,MYC,NFKB1,NFKB2,P2RY2,P2RY6,PIK3C2A,PIK3R2,PIK3R3,PIK3R5,PLCB3,PLCD3,PLCD4,PLCG1,PLCL2,PRKAG2,PRKAR1B,PRKCQ,RAF1,RAP1B,RAP2B,RASD1,RELA,RRAS2
Angiopoietin Signaling	3.79	0.293	AKT3,ANGPT1,BIRC5,CASP9,IKBKE,NCK1,NFKB1,NFKB2,NFKBIA,NFKBIB,NFKBID,NFKBIE,PIK3C2A,PIK3R2,PIK3R3,PIK3R5,RAP1B,RAP2B,RASD1,RELA,RRAS2,TNIP1
MIF Regulation of Innate Immunity	3.79	0.357	FOS,NFKB1,NFKB2,NFKBIA,NFKBIB,NFKBID,NFKBIE,NOS2,PLA2G4A,PLA2G4C,PLA2G4E,PLA2G6,PTGS2,RELA,TLR4
PDGF Signaling	3.71	0.279	CRKL,EIF2AK2,FOS,INPP5B,INPPL1,JAK2,MYC,PDGFA,PDGFC,PIK3C2A,PIK3R2,PIK3R3,PIK3R5,PLCG1,RAF1,RAP1B,RAP2B,RASD1,RRAS2,SRC,STAT1,STAT3,SYNJ1,TYK2
Prolactin Signaling	3.7	0.284	FOS,IRF1,JAK2,MYC,NMI,NR3C1,PIK3C2A,PIK3R2,PIK3R3,PIK3R5,PLCG1,PRKCQ,RAF1,RAP1B,RAP2B,RASD1,RRAS2,SOCS1,SOCS2,SOCS3,SOCS7,STAT1,STAT3
p38 MAPK Signaling	3.67	0.254	ATF4,CREB5,DAXX,DDIT3,DUSP1,DUSP10,EEF2K,FADD,FAS,H3-3A/H3-3B,IL18,IL1A,IL1B,IL1RL1,IL1RN,IL33,IRAK2,MAPKAPK2,MAX,MYC,PLA2G4A,PLA2G4C,PLA2G4E,PLA2G6,STAT1,TAB2,TIFA,TNF,TRAF2,TRAF6
April Mediated Signaling	3.6	0.359	FOS,IKBKE,NFATC2,NFKB1,NFKB2,NFKBIA,NFKBIB,NFKBID,NFKBIE,RELA,TRAF1,TRAF2,TRAF3,TRAF6
CD27 Signaling in Lymphocytes	3.56	0.321	APAF1,CASP3,CASP8,CASP9,CYCS,FOS,IKBKE,MAP3K8,NFKB1,NFKB2,NFKBIA,NFKBIB,NFKBID,NFKBIE,RELA,SIVA1,TRAF2
RANK Signaling in Osteoclasts	3.54	0.273	AKT3,BIRC2,BIRC3,FOS,IKBKE,MAP3K8,MITF,NFATC2,NFKB1,NFKB2,NFKBIA,NFKBIB,NFKBID,NFKBIE,PIK3C2A,PIK3R2,PIK3R3,PIK3R5,RAF1,RELA,SRC,TAB2,TRAF2,TRAF6
VDR/RXR Activation	3.52	0.282	CCL5,CDKN1A,CEBPA,CSF2,CXCL10,GADD45A,HES1,HR,IL12A,IL1RL1,KLF4,MED1,MXD1,NCOA1,NCOA3,PDGFA,PRKCQ,RXRA,SPP1,THBD,VDR,WT1
Endothelin-1 Signaling	3.51	0.223	ADCY3,ADCY4,ADCY7,CASP1,CASP2,CASP3,CASP4,CASP8,CASP9,ECE2,EDN1,FOS,GNA14,HMOX1,ITPR1,ITPR3,MYC,NOS2,PIK3C2A,PIK3R2,PIK3R3,PIK3R5,PLA2G4A,PLA2G4C,PLA2G4E,PLA2G6,PLA2R1,PLCB3,PLCD3,PLCD4,PLCG1,PLCL2,PRKCQ,PTGER2,PTGS2,RAF1,RAP1B,RAP2B,RASD1,RRAS2,SHF,SRC
Acute Myeloid Leukemia Signaling	3.46	0.27	AKT3,CEBPA,CSF3R,IDH1,IDH3G,KIT,KITLG,MYC,NFKB1,NFKB2,PIK3C2A,PIK3R2,PIK3R3,PIK3R5,PIM1,PML,RAF1,RAP1B,RAP2B,RASD1,RELA,RRAS2,STAT3,TCF4
VEGF Family Ligand-Receptor Interactions	3.44	0.274	AKT3,FLT1,FLT4,FOS,KDR,NRP2,PIK3C2A,PIK3R2,PIK3R3,PIK3R5,PLA2G4A,PLA2G4C,PLA2G4E,PLA2G6,PLCG1,PRKCQ,RAF1,RAP1B,RAP2B,RASD1,RRAS2,VEGFB,VEGFC
PKCθ Signaling in T Lymphocytes	3.44	0.232	CACNA2D1,CACNB2,CACNB3,CACNG8,CD247,CD28,CD86,FOS,GRAP2,HLA-A,HLA-DMB,HLA-DQB1,HLA-DRB5,IKBKE,LCK,LCP2,MALT1,MAP3K8,NFATC2,NFKB1,NFKB2,NFKBIA,NFKBIB,NFKBID,NFKBIE,PIK3C2A,PIK3R2,PIK3R3,PIK3R5,PLCG1,PRKCQ,RAP1B,RAP2B,RASD1,RELA,RRAS2
Sphingosine-1-phosphate Signaling	3.37	0.248	ACER3,ADCY3,ADCY4,ADCY7,AKT3,ASAH2,CASP1,CASP2,CASP3,CASP4,CASP8,CASP9,PDGFA,PDGFC,PIK3C2A,PIK3R2,PIK3R3,PIK3R5,PLCB3,PLCD3,PLCD4,PLCG1,PLCL2,RHOH,RND1,RND3,S1PR1,S1PR4,SMPD3
B Cell Activating Factor Signaling	3.34	0.341	FOS,IKBKE,NFATC2,NFKB1,NFKB2,NFKBIA,NFKBIB,NFKBID,NFKBIE,RELA,TRAF1,TRAF2,TRAF3,TRAF6
Tumoricidal Function of Hepatic Natural Killer Cells	3.31	0.417	AIFM1,APAF1,CASP3,CASP8,CASP9,CYCS,FADD,FAS,ICAM1,SERPINB9
Superpathway of Inositol Phosphate Compounds	3.3	0.217	DUSP1,DUSP10,DUSP16,DUSP2,DUSP28,DUSP8,INPP5B,INPPL1,ITPKB,ITPKC,MINPP1,MTMR7,NT5C,NUDT1,NUDT5,NUDT9,PALD1,PDCD1,PI4K2B,PIK3C2A,PIK3R2,PIK3R3,PIK3R5,PIKFYVE,PLCB3,PLCD3,PLCD4,PLCG1,PPFIBP2,PPM1K,PPP1R12A,PPP1R1B,PPP2R3A,PPP2R5A,PTPN13,PTPN2,PTPN23,PTPN7,PTPRJ,PTPRO,PXYLP1,SOCS3,SYNJ1
cAMP-mediated signaling	3.29	0.211	ADCY3,ADCY4,ADCY7,ADORA2A,AKAP12,AKAP13,AKAP6,AKAP7,APLNR,ATF4,CHRM3,CNR1,CNR2,CREB5,CREM,DUSP1,DUSP4,DUSP9,FPR1,FPR2,GABBR1,GABBR2,HCAR2,HRH2,LPAR1,OPRD1,P2RY13,P2RY14,PDE10A,PDE1C,PDE4B,PDE5A,PDE6B,PDE7A,PDE7B,PRKAR1B,PTGER2,PTGER4,RAF1,RAPGEF3,RAPGEF4,RGS14,RGS2,S1PR1,SRC,STAT3,TULP2,XCR1
Cyclins and Cell Cycle Regulation	3.27	0.272	ATM,CCNA2,CCNB1,CCNB2,CCND2,CCNE1,CDK1,CDK2,CDK6,CDKN1A,CDKN2B,CDKN2C,CUL1,E2F2,E2F5,HDAC10,PPM1L,PPP2R2A,PPP2R3A,PPP2R5A,RAF1,WEE1
Role of NFAT in Regulation of the Immune Response	3.27	0.221	AKT3,CD247,CD28,CD86,FCGR3A/FCGR3B,FOS,GATA4,GNA14,GNB4,GNG11,HLA-A,HLA-DMB,HLA-DQB1,HLA-DRB5,IKBKE,ITK,ITPR1,ITPR3,LCK,LCP2,NFATC2,NFKB1,NFKB2,NFKBIA,NFKBIB,NFKBID,NFKBIE,PIK3C2A,PIK3R2,PIK3R3,PIK3R5,PLCB3,PLCG1,PRKCQ,RAF1,RAP1B,RAP2B,RASD1,RELA,RRAS2
Role of IL-17F in Allergic Inflammatory Airway Diseases	3.22	0.333	ATF4,CCL2,CCL4,CREB5,CSF2,CXCL10,IL1B,IL6,MMP13,NFKB1,NFKB2,RAF1,RELA,TRAF6
Gαi Signaling	3.21	0.24	ADCY3,ADCY4,ADCY7,APLNR,CNR1,CNR2,FPR1,FPR2,GABBR1,GABBR2,GNB4,GNG11,HCAR2,LPAR1,OPRD1,P2RY13,P2RY14,PRKAG2,PRKAR1B,RAF1,RALGDS,RAP1B,RAP2B,RASD1,RGS14,RRAS2,S1PR1,SRC,STAT3,XCR1
Protein Kinase A Signaling	3.19	0.188	ADCY3,ADCY4,ADCY7,ADD3,AKAP12,AKAP13,AKAP6,AKAP7,ATF4,CDKN3,CREB5,CREM,DHH,DUSP1,DUSP10,DUSP16,DUSP18,DUSP2,DUSP4,DUSP8,DUSP9,EBI3,FLNB,GNB4,GNG11,H3-3A/H3-3B,ITPR1,ITPR3,LIPE,MYH10,NFATC2,NFKB1,NFKB2,NFKBIA,NFKBIB,NFKBID,NFKBIE,PDE10A,PDE1C,PDE4B,PDE5A,PDE6B,PDE7A,PDE7B,PLCB3,PLCD3,PLCD4,PLCG1,PLCL2,PPP1R10,PPP1R12A,PPP1R1B,PRKAG2,PRKAR1B,PRKCQ,PTGS2,PTPN13,PTPN18,PTPN2,PTPN23,PTPN7,PTPRG,PTPRJ,…
HOTAIR Regulatory Pathway	3.16	0.225	AEBP2,AKT3,CDKN1A,COL1A1,COL1A2,ESR1,FOXM1,H3-3A/H3-3B,ICAM1,IRF1,JAM2,JARID2,KMT2A,KMT2C,MDM2,MET,MMP11,MMP13,MMP14,MMP19,MMP25,MMP27,MMP9,MYC,NFKB1,NFKB2,NFKBIA,PIK3C2A,PIK3R2,PIK3R3,PIK3R5,RELA,SPP1,STAT3,TCF4,TLR4
ILK Signaling	3.12	0.216	AKT3,ARHGEF6,ATF4,BMP2,CASP3,CFL1,CREB5,DSP,FBLIM1,FLNB,FOS,IRS2,ITGB8,MMP9,MYC,MYH10,NCK2,NFKB1,NFKB2,NOS2,PDGFC,PIK3C2A,PIK3R2,PIK3R3,PIK3R5,PPM1L,PPP1R12A,PPP2R2A,PPP2R3A,PPP2R5A,PTGS2,RELA,RHOH,RICTOR,RND1,RND3,SNAI1,TGFB1I1,TNF,VEGFB,VEGFC
BAG2 Signaling Pathway	3.1	0.326	BAG2,CASP3,CDKN1A,HSPA1A/HSPA1B,Hspa1b,MAPKAPK2,MDM2,MYC,NFKB1,NFKB2,PINK1,PSME2,PSME4,RELA
Relaxin Signaling	3.08	0.227	ADCY3,ADCY4,ADCY7,AKT3,FOS,GNA14,GNB4,GNG11,MMP9,NFKB1,NFKB2,NFKBIA,NFKBIB,NFKBID,NFKBIE,NOS2,NPR1,NT5C,PDE10A,PDE1C,PDE4B,PDE5A,PDE6B,PDE7A,PDE7B,PIK3C2A,PIK3R2,PIK3R3,PIK3R5,PRKAG2,PRKAR1B,RAP1B,RELA,TULP2
fMLP Signaling in Neutrophils	3.08	0.241	CYBB,FPR1,FPR2,GNB4,GNG11,ITPR1,ITPR3,NCF2,NFATC2,NFKB1,NFKB2,NFKBIA,NFKBIB,NFKBID,NFKBIE,NOX1,PIK3C2A,PIK3R2,PIK3R3,PIK3R5,PLCB3,PRKCQ,RAF1,RAP1B,RAP2B,RASD1,RELA,RRAS2
Leukocyte Extravasation Signaling	3.07	0.213	ARHGAP4,ARHGAP8/PRR5-ARHGAP8,BCAR1,CDH5,CLDN1,CLDN23,CRKL,CXCL12,CYBB,DLC1,F11R,ICAM1,ITGA2,ITGA4,ITK,JAM2,MMP11,MMP13,MMP14,MMP19,MMP25,MMP27,MMP9,NCF2,NOX1,PECAM1,PIK3C2A,PIK3R2,PIK3R3,PIK3R5,PLCG1,PRKCQ,RAP1B,RAPGEF3,RAPGEF4,RASGRP1,RHOH,SRC,TIMP2,TXK,VASP,VCAM1
D-myo-inositol-5-phosphate Metabolism	3.07	0.224	DUSP1,DUSP10,DUSP16,DUSP2,DUSP28,DUSP8,INPP5B,MINPP1,MTMR7,NT5C,NUDT1,NUDT5,NUDT9,PALD1,PDCD1,PIKFYVE,PLCB3,PLCD3,PLCD4,PLCG1,PPFIBP2,PPM1K,PPP1R12A,PPP1R1B,PPP2R3A,PPP2R5A,PTPN13,PTPN2,PTPN23,PTPN7,PTPRJ,PTPRO,PXYLP1,SOCS3,SYNJ1
Thrombopoietin Signaling	3.06	0.286	FOS,GAB2,IRS2,JAK2,MYC,PIK3C2A,PIK3R2,PIK3R3,PIK3R5,PLCG1,PRKCQ,RAF1,RAP1B,RAP2B,RASD1,RRAS2,STAT1,STAT3
mTOR Signaling	3.02	0.21	AKT3,ARHGAP8/PRR5-ARHGAP8,EIF3F,EIF3L,HMOX1,MT-RNR1,MT-RNR2,PDGFC,PIK3C2A,PIK3R2,PIK3R3,PIK3R5,PPM1L,PPP2R2A,PPP2R3A,PPP2R5A,PRKAA2,PRKAB2,PRKAG2,PRKCQ,PRR5L,RAP1B,RAP2B,RASD1,RHOH,RICTOR,RND1,RND3,RPS11,RPS12,RPS15,RPS16,RPS17,RPS19,RPS21,RPS23,RPS25,RPS4Y1,RPS6,RPS9,RPSA,RRAS2,VEGFB,VEGFC
Estrogen-Dependent Breast Cancer Signaling	3	0.27	AKT3,ATF4,CREB5,EGFR,ESR1,FOS,HSD17B4,HSD17B7,NFKB1,NFKB2,PIK3C2A,PIK3R2,PIK3R3,PIK3R5,RAP1B,RAP2B,RASD1,RELA,RRAS2,SRC
Estrogen-mediated S-phase Entry	2.99	0.385	CCNA2,CCNE1,CDK1,CDK2,CDKN1A,E2F2,E2F5,ESR1,MYC,RBL1
OX40 Signaling Pathway	2.99	0.256	CD247,H2-K2/H2-Q9,H2-M2,H2-T10,H2-T22,H2-T24,H2-T3,HLA-A,HLA-DMB,HLA-DQB1,HLA-DRB5,HLA-E,HLA-G,NFKB1,NFKB2,NFKBIA,NFKBIB,NFKBID,NFKBIE,RELA,TNFSF4,TRAF2,TRAF3
3-phosphoinositide Biosynthesis	2.9	0.218	DUSP1,DUSP10,DUSP16,DUSP2,DUSP28,DUSP8,INPP5B,MINPP1,MTMR7,NT5C,NUDT1,NUDT5,NUDT9,PALD1,PDCD1,PI4K2B,PIK3C2A,PIK3R2,PIK3R3,PIK3R5,PIKFYVE,PPFIBP2,PPM1K,PPP1R12A,PPP1R1B,PPP2R3A,PPP2R5A,PTPN13,PTPN2,PTPN23,PTPN7,PTPRJ,PTPRO,PXYLP1,SOCS3,SYNJ1
Sumoylation Pathway	2.85	0.243	CBX4,CEBPA,DAXX,FAS,FOS,ISG20,MDM2,NFKB1,NFKB2,NFKBIA,NR3C1,PIAS1,PML,RANGAP1,RCC1,RFC3,RFC4,RHOH,RND1,RND3,RNF4,SIRT1,SLC19A1,SUMO1,ZEB1
Antioxidant Action of Vitamin C	2.82	0.239	CSF2,HMOX1,IKBKE,JAK2,NFKB1,NFKB2,NFKBIA,NFKBIB,NFKBID,NFKBIE,PLA2G4A,PLA2G4C,PLA2G4E,PLA2G6,PLA2R1,PLCB3,PLCD3,PLCD4,PLCG1,PLCL2,RELA,SLC23A2,SLC23A3,SLC2A8,TNF,TXNRD3
PTEN Signaling	2.82	0.23	AKT3,BCAR1,CASP3,CASP9,CDKN1A,CNKSR3,EGFR,FLT1,FLT4,GHR,IKBKE,INPP5B,INPPL1,ITGA2,ITGA4,KDR,MAGI2,NFKB1,NFKB2,PIK3R2,PIK3R3,PIK3R5,RAF1,RAP1B,RAP2B,RASD1,RELA,RRAS2,SYNJ1
3-phosphoinositide Degradation	2.82	0.219	DUSP1,DUSP10,DUSP16,DUSP2,DUSP28,DUSP8,INPP5B,INPPL1,MINPP1,MTM1,MTMR14,MTMR7,NT5C,NUDT1,NUDT5,NUDT9,PALD1,PDCD1,PIKFYVE,PPFIBP2,PPM1K,PPP1R12A,PPP1R1B,PPP2R3A,PPP2R5A,PTPN13,PTPN2,PTPN23,PTPN7,PTPRJ,PTPRO,PXYLP1,SOCS3,SYNJ1
Mitotic Roles of Polo-Like Kinase	2.8	0.273	CCNB1,CCNB2,CDC20,CDK1,CHEK2,ESPL1,KIF11,KIF23,PLK1,PLK2,PPM1L,PPP2R2A,PPP2R3A,PPP2R5A,PRC1,PTTG1,STAG2,WEE1
Tryptophan Degradation III (Eukaryotic)	2.8	0.391	ACAT2,AFMID,CDYL,HADH,HSD17B4,IDO1,KMO,KYNU,L3HYPDH
Apelin Endothelial Signaling Pathway	2.8	0.235	ADCY3,ADCY4,ADCY7,AKT3,ANGPT1,APLNR,CCL2,FOS,ICAM1,NFKB1,NFKB2,PIK3C2A,PIK3R2,PIK3R3,PIK3R5,PLCB3,PRKAA2,PRKAB2,PRKAG2,PRKCQ,RAF1,RAP1B,RAP2B,RASD1,RELA,RRAS2,VCAM1
Glioma Signaling	2.76	0.236	AKT3,CDK6,CDKN1A,CDKN2B,CDKN2C,E2F2,E2F5,EGFR,IDH1,IDH3G,IGF2,MDM2,PDGFA,PDGFC,PIK3C2A,PIK3R2,PIK3R3,PIK3R5,PLCG1,PRKCQ,RAF1,RAP1B,RAP2B,RASD1,RBL1,RRAS2
Regulation of eIF4 and p70S6K Signaling	2.72	0.217	AKT3,EIF3F,EIF3L,EIF4EBP2,ITGA2,ITGA4,MT-RNR1,MT-RNR2,PIK3C2A,PIK3R2,PIK3R3,PIK3R5,PPM1L,PPP2R2A,PPP2R3A,PPP2R5A,RAF1,RAP1B,RAP2B,RASD1,RPS11,RPS12,RPS15,RPS16,RPS17,RPS19,RPS21,RPS23,RPS25,RPS4Y1,RPS6,RPS9,RPSA,RRAS2
Tec Kinase Signaling	2.67	0.213	FADD,FAS,FOS,GNA14,GNB4,GNG11,HCK,ITGA2,ITGA4,ITK,JAK2,LCK,NFKB1,NFKB2,PIK3C2A,PIK3R2,PIK3R3,PIK3R5,PLCG1,PRKCQ,RELA,RHOH,RND1,RND3,SRC,STAT1,STAT2,STAT3,TLR4,TNF,TNFRSF21,TNFSF10,TXK,TYK2,YES1
D-myo-inositol (1,4,5,6)-Tetrakisphosphate Biosynthesis	2.64	0.22	DUSP1,DUSP10,DUSP16,DUSP2,DUSP28,DUSP8,INPP5B,MINPP1,MTMR7,NT5C,NUDT1,NUDT5,NUDT9,PALD1,PDCD1,PIKFYVE,PPFIBP2,PPM1K,PPP1R12A,PPP1R1B,PPP2R3A,PPP2R5A,PTPN13,PTPN2,PTPN23,PTPN7,PTPRJ,PTPRO,PXYLP1,SOCS3,SYNJ1
D-myo-inositol (3,4,5,6)-tetrakisphosphate Biosynthesis	2.64	0.22	DUSP1,DUSP10,DUSP16,DUSP2,DUSP28,DUSP8,INPP5B,MINPP1,MTMR7,NT5C,NUDT1,NUDT5,NUDT9,PALD1,PDCD1,PIKFYVE,PPFIBP2,PPM1K,PPP1R12A,PPP1R1B,PPP2R3A,PPP2R5A,PTPN13,PTPN2,PTPN23,PTPN7,PTPRJ,PTPRO,PXYLP1,SOCS3,SYNJ1
eNOS Signaling	2.62	0.214	ADCY3,ADCY4,ADCY7,AKT3,CASP3,CASP8,CASP9,CCNA2,CHRM3,CHRNA5,ESR1,FLT1,FLT4,HSPA1A/HSPA1B,Hspa1b,ITPR1,ITPR3,KDR,LPAR1,LPAR5,NOSTRIN,PDGFC,PIK3C2A,PIK3R2,PIK3R3,PIK3R5,PLCG1,PRKAA2,PRKAB2,PRKAG2,PRKAR1B,PRKCQ,VEGFB,VEGFC
Glioblastoma Multiforme Signaling	2.62	0.212	AKT3,CCNE1,CDK2,CDK6,CDKN1A,E2F2,E2F5,EGFR,FZD1,FZD5,IGF2,ITPR1,ITPR3,MDM2,MYC,PDGFA,PDGFC,PIK3C2A,PIK3R2,PIK3R3,PIK3R5,PLCB3,PLCD3,PLCD4,PLCG1,PLCL2,RAF1,RAP1B,RAP2B,RASD1,RHOH,RND1,RND3,RRAS2,SRC
Oncostatin M Signaling	2.59	0.302	JAK2,MMP13,OSM,OSMR,PLAU,RAF1,RAP1B,RAP2B,RASD1,RRAS2,STAT1,STAT3,TYK2
IL-1 Signaling	2.55	0.242	ADCY3,ADCY4,ADCY7,FOS,GNA14,GNB4,GNG11,IKBKE,IL1A,IRAK2,MYD88,NFKB1,NFKB2,NFKBIA,NFKBIB,NFKBID,NFKBIE,PRKAG2,PRKAR1B,RELA,TAB2,TRAF6
Apelin Pancreas Signaling Pathway	2.5	0.295	APLNR,DDIT3,NFKB1,NFKB2,PIK3C2A,PIK3R2,PIK3R3,PIK3R5,PRKAA2,PRKAB2,PRKAG2,PRKAR1B,RELA

## Sheet: HCoV-229E (GSE89167)
© 2000-2020 QIAGEN. All rights reserved.
Ingenuity Canonical Pathways	-log(p-value)	Ratio	Molecules
TNFR2 Signaling	6.12	0.567	BIRC2,BIRC3,FOS,JUN,MAP3K1,MAP3K14,NFKB1,NFKB2,NFKBIA,NFKBIB,NFKBIE,TNF,TNFAIP3,TNFRSF1B,TRAF1,TRAF2,XIAP
Sumoylation Pathway	5.74	0.359	AR,ARHGDIB,CBX4,CEBPA,CTBP2,FAS,FOS,ISG20,JUN,MDM2,NFKB1,NFKB2,NFKBIA,NR3C1,PCNA,PIAS1,PIAS4,RFC1,RHOB,RHOBTB1,RHOQ,RHOT1,RHOU,RND1,RND2,RND3,RNF4,SENP7,SERBP1,SUMO1,SUMO2,SUMO3,TDG,TP53,XIAP,ZEB1,ZNF217
Acute Phase Response Signaling	5.64	0.307	APOA1,APOH,C1R,C1S,CEBPB,CRABP1,FGA,FOS,HMOX2,HNF1A,HP,HRAS,IL18,IL1A,IL1B,IL1RAP,IL1RN,IL6,JAK2,JUN,MAP3K1,MAP3K14,MAPK3,MBL2,MRAS,NFKB1,NFKB2,NFKBIA,NFKBIB,NFKBIE,NR3C1,PIK3CB,PIK3R1,RAF1,RALB,RAP2B,RASD1,RBP2,RBP7,RRAS2,SAA4,SERPINA3,SERPIND1,SERPING1,SOCS1,SOCS2,SOCS5,SOCS6,SOD2,SOS2,TNF,TNFRSF1B,TRAF2,TRAF6,VWF
IL-6 Signaling	5.54	0.336	CD14,CEBPB,CXCL8,CYP19A1,FOS,HRAS,HSPB1,HSPB2,IL18,IL1A,IL1B,IL1RAP,IL1RN,IL6,JAK2,JUN,MAP3K14,MAPK3,MCL1,MRAS,NFKB1,NFKB2,NFKBIA,NFKBIB,NFKBIE,PIK3C3,PIK3CB,PIK3R1,PIK3R5,PIK3R6,RAF1,RALB,RAP2B,RASD1,RRAS2,SOCS1,SOS2,TNF,TNFRSF1B,TRAF2,TRAF6,VEGFA
Aryl Hydrocarbon Receptor Signaling	5.41	0.322	AHR,ALDH1A2,ALDH3A1,APAF1,ATM,BAX,CCND2,CDKN1B,CDKN2A,CHEK2,CYP1B1,DHFR,FAS,FOS,GSTA4,GSTM1,GSTM2,GSTM3,GSTO1,HSPB1,HSPB2,IL1A,IL1B,IL6,JUN,MAPK3,MCM7,MDM2,MED1,MGST2,MGST3,MYC,NCOA3,NCOA7,NFIA,NFIB,NFKB1,NFKB2,NR0B2,NRIP1,PTGES3,TGFB1,TGFB2,TNF,TP53,TRIP11
NF-κB Activation by Viruses	4.95	0.366	CCR5,CR2,HRAS,ITGA6,ITGB1,ITGB2,LCK,MAP3K1,MAP3K14,MAPK3,MRAS,NFKB1,NFKB2,NFKBIA,NFKBIB,NFKBIE,PIK3C3,PIK3CB,PIK3R1,PIK3R5,PIK3R6,PRKCE,PRKCZ,RAF1,RALB,RAP2B,RASD1,RRAS2,TNFRSF14,TRAF2
TWEAK Signaling	4.91	0.486	APAF1,BID,BIRC2,BIRC3,CASP3,CASP6,FADD,MAP3K14,NFKB1,NFKB2,NFKBIA,NFKBIB,NFKBIE,TNFRSF25,TRAF1,TRAF2,XIAP
JAK/Stat Signaling	4.72	0.362	CEBPB,FOS,HRAS,IL6,JAK2,JAK3,JUN,MAPK3,MRAS,NFKB1,NFKB2,PIAS1,PIAS4,PIK3C3,PIK3CB,PIK3R1,PIK3R5,PIK3R6,RAF1,RALB,RAP2B,RASD1,RRAS2,SOCS1,SOCS2,SOCS5,SOCS6,SOS2,STAT4
p53 Signaling	4.52	0.337	APAF1,ATM,BAX,BBC3,CASP6,CCND2,CDKN2A,CHEK2,FAS,GADD45A,GADD45B,JMY,JUN,MDM2,MDM4,MED1,PCNA,PIAS1,PIK3C3,PIK3CB,PIK3R1,PIK3R5,PIK3R6,PMAIP1,PTEN,SNAI2,THBS1,TNFRSF10B,TP53,TP53BP2,TP53I3,TP53INP1,WT1
Apoptosis Signaling	4.42	0.333	APAF1,BAD,BAX,BID,BIRC2,BIRC3,CAPN3,CASP10,CASP3,CASP6,CDK1,FAS,HRAS,MAP3K14,MAPK3,MCL1,MRAS,NFKB1,NFKB2,NFKBIA,NFKBIB,NFKBIE,PARP1,PRKCE,RAF1,RALB,RAP2B,RASD1,RRAS2,TNF,TNFRSF1B,TP53,XIAP
IL-8 Signaling	4.41	0.28	ANGPT1,BAX,CCND2,CR2,CSTB,CXCL1,CXCL8,CXCR1,EGFR,FOS,GNA13,GNB2,GNG10,GNG11,GNG5,GNG7,HBEGF,HRAS,ICAM1,IRAK2,ITGB2,JUN,MAPK3,MRAS,NCF2,NFKB1,NFKBIB,NOX4,PDGFC,PIK3C3,PIK3CB,PIK3R1,PIK3R5,PIK3R6,PLD2,PLD6,PRKCE,PRKCZ,PROK1,PTK2B,RAF1,RALB,RAP2B,RASD1,RHOB,RHOBTB1,RHOQ,RHOT1,RHOU,RND1,RND2,RND3,RPS6KB1,RRAS2,TRAF6,VEGFA
LPS/IL-1 Mediated Inhibition of RXR Function	4.35	0.272	ABCB9,ABCC3,ACOX2,ACSL1,ALDH1A2,ALDH3A1,APOC1,APOC4,CD14,CHST10,CHST12,CHST15,CPT1A,CYP3A5,FABP1,FABP5,FABP9,FMO2,FMO3,FMO5,GSTA4,GSTM1,GSTM2,GSTM3,GSTO1,HS2ST1,HS3ST1,HS3ST2,HS6ST1,IL18,IL1A,IL1B,IL1RAP,IL1RN,JUN,LIPC,MAP3K1,MGMT,MGST2,MGST3,NDST2,NDST3,NR0B2,NR1I2,NR1I3,NR5A2,PLTP,PPARGC1A,SLC27A1,SLC27A2,SLC27A5,SLCO1A2,SULT1A2,SULT1A3/SULT1A4,SULT1C3,SULT1C4,SULT4A1,TNF,TNFRSF1B,TRAF2,TRAF6
Endometrial Cancer Signaling	4.31	0.383	BAD,CTNNA2,ERBB2,FOXO3,HRAS,LEF1,MAPK3,MLH1,MRAS,MYC,PIK3C3,PIK3CB,PIK3R1,PIK3R5,PIK3R6,PTEN,RAF1,RALB,RAP2B,RASD1,RRAS2,SOS2,TP53
Osteoarthritis Pathway	4.29	0.275	ACAN,ADIPOQ,AGER,ALPI,ANXA2,ATF4,BMP2,CASP10,CASP3,CASP6,CEBPB,COL2A1,CREB3L4,CREB5,CTNNA2,CXCL8,DDIT4,DKK1,ELF3,FADD,FGF2,FGFR1,FOXO3,FZD5,HDAC4,HES1,HNF1A,IL1B,IL1RAP,ITGB1,JAG1,LEF1,LRP1,MTF1,NFKB1,NFKB2,NKX3-2,PDGFC,PPARGC1A,PRKAB1,PRKAB2,PROK1,RUNX2,S100A8,S100A9,SDC4,SMAD3,SMAD5,SMAD7,SPP1,TCF7,TGFB1,TGFBR1,TGFBR2,TNF,TNFRSF1B,VEGFA,WNT16
Ovarian Cancer Signaling	4.28	0.302	APC,CDKN2A,CGA,EDN1,EGFR,FSHB,FSHR,FZD5,HNF1A,HRAS,LEF1,LHB,LHCGR,MAPK3,MLH1,MRAS,PDGFC,PIK3C3,PIK3CB,PIK3R1,PIK3R5,PIK3R6,PMS2,PRKAR1B,PRKAR2B,PROK1,PTEN,RAF1,RALB,RAP2B,RASD1,RPS6KB1,RRAS2,SIN3A,TCF7,TP53,VEGFA,WNT10A,WNT16,WNT5A,WNT5B,WNT7B
Oxidative Phosphorylation	4.26	0.321	ATP5F1C,ATP5MC1,ATP5ME,ATP5MF,ATP5PD,COX17,COX4I2,COX5B,COX6B2,COX6C,COX7B,COX7C,COX8C,CYB5A,DMAC2L,NDUFA12,NDUFA2,NDUFA3,NDUFA6,NDUFA7,NDUFA8,NDUFB1,NDUFB10,NDUFB2,NDUFB3,NDUFB4,NDUFB6,NDUFB7,NDUFS4,NDUFS5,NDUFS6,NDUFV3,UQCR10,UQCRB,UQCRQ
Role of IL-17F in Allergic Inflammatory Airway Diseases	4.24	0.429	ATF4,CCL2,CCL4,CREB3L4,CREB5,CXCL1,CXCL10,CXCL5,CXCL6,CXCL8,IL1B,IL6,MAPK3,NFKB1,NFKB2,RAF1,TRAF3IP2,TRAF6
NRF2-mediated Oxidative Stress Response	4.23	0.28	ATF4,BACH1,CBR1,CLPP,CYP4Z1,DNAJA1,DNAJB11,DNAJB2,DNAJB5,DNAJB9,DNAJC10,DNAJC16,DNAJC19,DNAJC3,DNAJC5B,DNAJC6,DNAJC7,DNAJC8,EIF2AK3,FOS,GCLC,GSTA4,GSTM1,GSTM2,GSTM3,GSTO1,HERPUD1,HRAS,HSPB8,JUN,MAFF,MAFG,MAFK,MAP3K1,MAPK3,MGST2,MGST3,MRAS,PIK3C3,PIK3CB,PIK3R1,PIK3R5,PIK3R6,PRKCE,PRKCZ,RAF1,RALB,RAP2B,RASD1,RRAS2,SOD2,SQSTM1,VCP
Prolactin Signaling	4.16	0.346	CEBPB,FOS,HRAS,IRF1,JAK2,JUN,MAPK3,MRAS,MYC,NR3C1,PIK3C3,PIK3CB,PIK3R1,PIK3R5,PIK3R6,PRKCE,PRKCZ,RAF1,RALB,RAP2B,RASD1,RRAS2,SOCS1,SOCS2,SOCS5,SOCS6,SOS2,TCF7
TNFR1 Signaling	4.13	0.4	APAF1,BID,BIRC2,BIRC3,CASP3,CASP6,FADD,FOS,JUN,MAP3K1,MAP3K14,NFKB1,NFKB2,NFKBIA,NFKBIB,NFKBIE,TNF,TNFAIP3,TRAF2,XIAP
Myc Mediated Apoptosis Signaling	4.13	0.4	APAF1,BAX,BBC3,BID,CASP3,CDKN2A,FADD,FAS,MCL1,MDM2,MYC,NFKB1,NFKB2,PMAIP1,PRKAR1B,PRKAR2B,TNF,TNFRSF1B,TP53,TRAF2
Colorectal Cancer Metastasis Signaling	4.03	0.261	ADCY1,APC,BAD,BAX,CASP3,EGFR,FOS,FZD5,GNB2,GNG10,GNG11,GNG5,GNG7,HNF1A,HRAS,IL6,JAK2,JAK3,JUN,LEF1,LRP1,MAPK3,MLH1,MMP11,MMP15,MRAS,MYC,NFKB1,NFKB2,PDGFC,PIK3C3,PIK3CB,PIK3R1,PIK3R5,PIK3R6,PRKAR1B,PRKAR2B,PROK1,RALB,RAP2B,RASD1,RHOB,RHOBTB1,RHOQ,RHOT1,RHOU,RND1,RND2,RND3,RRAS2,SIAH1,SMAD3,SOS2,TCF7,TGFB1,TGFB2,TGFBR1,TGFBR2,TNF,TP53,VEGFA,WNT10A,WNT16,WNT5A,WNT5B,WNT7B
Death Receptor Signaling	3.97	0.33	APAF1,ARHGDIB,BID,BIRC2,BIRC3,CASP10,CASP3,CASP6,FADD,FAS,HSPB1,HSPB2,MAP3K14,NFKB1,NFKB2,NFKBIA,NFKBIB,NFKBIE,PARP1,PARP12,PARP8,TIPARP,TNF,TNFRSF10B,TNFRSF1B,TNFRSF21,TNFRSF25,TNFSF15,TRAF2,XIAP
Estrogen Receptor Signaling	3.91	0.247	ADCY1,ATF4,ATP5F1C,ATP5MC1,BAD,CFL1,CREB3L4,CREB5,CTBP2,EGFR,EIF4E,FOS,FOXO3,GNA13,GNA14,GNG11,GNG5,GNG7,GPER1,HES1,HNRNPD,HRAS,JAK2,JAK3,JUN,MAPK3,MED1,MED13L,MED14,MED17,MED18,MED30,MED4,MED6,MMP11,MMP15,MRAS,MYC,MYL6,MYL6B,NCOA3,NFKB1,NFKB2,NR0B2,NR3C1,NRF1,NRIP1,PCNA,PDGFC,PIK3C3,PIK3CB,PIK3R1,PIK3R5,PIK3R6,PLCD4,PLCL2,PLCZ1,PPARGC1A,PPP1R12A,PPP1R12B,PRKAB1,PRKAB2,PRKAR1B,PRKAR2B,PRKCE,PRKCZ…
Senescence Pathway	3.88	0.255	ASXL1,ASXL2,ATF3,ATM,CALM1 (includes others),CAPN3,CDC25A,CDK1,CDKN1B,CDKN2A,CDKN2B,CEBPB,CHEK2,CXCL8,DLAT,E2F6,EIF4E,ELF1,ELF3,ELF5,ETS2,FOXO3,GADD45A,GADD45B,HBP1,HRAS,IFNW1,IL1A,IL6,IRF3,ITPR2,JUN,MAPK3,MAPK6,MDM2,MRAS,NF1,NFAT5,NFKB1,NFKB2,PARP1,PDK4,PHF19,PIK3C3,PIK3CB,PIK3R1,PIK3R5,PIK3R6,PPP2R5B,PRKCZ,PTEN,RAF1,RALB,RAP2B,RASD1,RASSF5,RRAS2,SAA4,SMAD3,SMAD5,SMAD7,SOD2,SQSTM1,TGFB1,TGFB2,TG…
RANK Signaling in Osteoclasts	3.86	0.33	BIRC2,BIRC3,CALM1 (includes others),FOS,GSN,JUN,MAP3K1,MAP3K13,MAP3K14,MAP3K2,MAP3K8,MAP3K9,MAPK3,MITF,NFKB1,NFKB2,NFKBIA,NFKBIB,NFKBIE,PIK3C3,PIK3CB,PIK3R1,PIK3R5,PIK3R6,PTK2B,RAF1,TRAF2,TRAF6,XIAP
p38 MAPK Signaling	3.85	0.305	ATF4,CREB3L4,CREB5,DDIT3,DUSP1,DUSP10,EEF2K,FADD,FAS,H3-3A/H3-3B,HSPB1,HSPB2,IL18,IL1A,IL1B,IL1RAP,IL1RN,IRAK2,MAPT,MEF2A,MEF2D,MYC,PLA2G1B,PLA2G4A,PLA2G4D,RPS6KB1,RPS6KC1,TGFB1,TGFB2,TGFBR1,TGFBR2,TNF,TNFRSF1B,TP53,TRAF2,TRAF6
IL-2 Signaling	3.69	0.361	FOS,HRAS,IL2,IL2RG,JAK3,JUN,LCK,MAPK3,MRAS,PIK3C3,PIK3CB,PIK3R1,PIK3R5,PIK3R6,PTK2B,RAF1,RALB,RAP2B,RASD1,RRAS2,SOCS1,SOS2
Glioblastoma Multiforme Signaling	3.69	0.279	APC,CDKN1B,CDKN2A,E2F6,EGFR,FZD5,HRAS,ITPR2,LEF1,MAPK3,MDM2,MRAS,MYC,NF1,PDGFC,PIK3C3,PIK3CB,PIK3R1,PIK3R5,PIK3R6,PLCD4,PLCL2,PLCZ1,PTEN,RAF1,RALB,RAP2B,RASD1,RHOB,RHOBTB1,RHOQ,RHOT1,RHOU,RND1,RND2,RND3,RPS6KB1,RRAS2,SOS2,TP53,TSC1,WNT10A,WNT16,WNT5A,WNT5B,WNT7B
IL-17A Signaling in Airway Cells	3.69	0.354	CCL20,CXCL1,CXCL2,CXCL3,CXCL5,CXCL6,IL6,JAK2,JAK3,MAPK3,NFKB1,NFKB2,NFKBIA,NFKBIB,NFKBIE,PIK3C3,PIK3CB,PIK3R1,PIK3R5,PIK3R6,PTEN,TRAF3IP2,TRAF6
Melanoma Signaling	3.61	0.38	BAD,CDKN2A,HRAS,MAPK3,MDM2,MITF,MRAS,PIK3C3,PIK3CB,PIK3R1,PIK3R5,PIK3R6,PTEN,RAF1,RALB,RAP2B,RASD1,RRAS2,TP53
Estrogen-Dependent Breast Cancer Signaling	3.6	0.338	ATF4,CREB3L4,CREB5,CYP19A1,EGFR,FOS,HRAS,HSD17B1,HSD17B11,HSD17B7,HSD17B8,JUN,MAPK3,MRAS,NFKB1,NFKB2,PIK3C3,PIK3CB,PIK3R1,PIK3R5,PIK3R6,RALB,RAP2B,RASD1,RRAS2
PPAR Signaling	3.57	0.308	CITED2,FOS,HRAS,IL18,IL1A,IL1B,IL1RAP,IL1RN,JUN,MAP3K14,MAPK3,MED1,MRAS,NFKB1,NFKB2,NFKBIA,NFKBIB,NFKBIE,NR0B2,NRIP1,PDGFC,PPARGC1A,RAF1,RALB,RAP2B,RASD1,RRAS2,SOS2,TNF,TNFRSF1B,TRAF2,TRAF6
Hepatic Fibrosis Signaling Pathway	3.47	0.236	ATF4,CALM1 (includes others),CASP3,CCL2,CDKN1B,CEBPB,COL2A1,CREB3L4,CREB5,CXCL8,EDN1,FGF2,FGFR1,FOS,FZD5,HNF1A,HRAS,ICAM1,IL18,IL1A,IL1B,IL1RAP,IL1RN,IRAK2,IRS2,ITGB1,JAK2,JUN,KLF9,LEF1,MAPK3,MRAS,MYC,MYL6,MYL6B,NCF2,NFKB1,NFKB2,NFKBIA,NFKBIB,NFKBIE,NOX4,PDGFC,PIK3C3,PIK3CB,PIK3R1,PIK3R5,PIK3R6,PRKAR1B,PRKAR2B,PRKCE,PRKCZ,PROK1,PTEN,RAF1,RALB,RAP2B,RASD1,RHOB,RHOBTB1,RHOQ,RHOT1,RHOU,RND1,RND2,RND…
Production of Nitric Oxide and Reactive Oxygen Species in Macrophages	3.42	0.266	APOA1,APOB,APOC1,APOC3,APOC4,APOM,CYBA,FOS,IRF1,JAK2,JAK3,JUN,MAP3K1,MAP3K13,MAP3K14,MAP3K2,MAP3K8,MAP3K9,MAPK3,NCF2,NFKB1,NFKB2,NFKBIA,NFKBIB,NFKBIE,PCYOX1,PIK3C3,PIK3CB,PIK3R1,PIK3R5,PIK3R6,PPP1R10,PPP1R12A,PPP1R3C,PPP1R7,PPP2R5B,PRKCE,PRKCZ,RHOB,RHOBTB1,RHOQ,RHOT1,RHOU,RND1,RND2,RND3,S100A8,SAA4,TNF,TNFRSF1B
ERK5 Signaling	3.38	0.333	ATF4,BAD,CREB3L4,CREB5,EGFR,FOS,FOXO3,GNA13,HRAS,LIF,MAP3K2,MAP3K8,MEF2A,MEF2D,MRAS,MYC,RALB,RAP2B,RASD1,RPS6KB1,RPS6KC1,RRAS2,SGK1,SH2D2A
SAPK/JNK Signaling	3.37	0.304	CRK,DUSP10,DUSP4,DUSP8,FADD,GADD45A,GNA13,GNG11,GNG5,GNG7,HRAS,JUN,LCK,MAP3K1,MAP3K13,MAP3K2,MAP3K9,MRAS,PIK3C3,PIK3CB,PIK3R1,PIK3R5,PIK3R6,RALB,RAP2B,RASD1,RRAS2,SH2D2A,SOS2,TP53,TRAF2
Unfolded protein response	3.35	0.357	ATF4,CD82,CEBPA,CEBPB,CEBPG,DDIT3,DNAJB9,DNAJC3,EDEM1,EIF2AK3,ERO1B,HSPA6,HSPA8,INSIG1,PPP1R15A,SEL1L,SYVN1,TRAF2,VCP,XBP1
Non-Small Cell Lung Cancer Signaling	3.28	0.329	BAD,CDKN2A,EGFR,ERBB2,FOXO3,HRAS,ITPR2,MAPK3,MRAS,PIK3C3,PIK3CB,PIK3R1,PIK3R5,PIK3R6,RAF1,RALB,RAP2B,RASD1,RASSF1,RASSF5,RRAS2,SIN3A,SOS2,TP53
SPINK1 General Cancer Pathway	3.26	0.333	EGFR,HRAS,IL6,JAK2,JAK3,MAPK3,MRAS,MT1G,MT1H,MT1M,MT1X,PIK3C3,PIK3CB,PIK3R1,PIK3R5,PIK3R6,PRSS2,PRSS3,RAF1,RALB,RAP2B,RASD1,RRAS2
ErbB2-ErbB3 Signaling	3.25	0.338	BAD,CDKN1B,ERBB2,ERBB3,HRAS,JAK3,JUN,MAPK3,MRAS,MYC,PIK3C3,PIK3CB,PIK3R1,PIK3R5,PIK3R6,PTEN,RAF1,RALB,RAP2B,RASD1,RRAS2,SOS2
Induction of Apoptosis by HIV1	3.24	0.344	APAF1,BAX,BBC3,BID,BIRC2,BIRC3,CASP3,FADD,FAS,MAP3K14,NFKB1,NFKB2,NFKBIA,NFKBIB,NFKBIE,TNF,TNFRSF1B,TP53,TRAF1,TRAF2,XIAP
PEDF Signaling	3.23	0.317	DOCK3,FAS,GDNF,HNF1A,HRAS,MAPK3,MRAS,NFKB1,NFKB2,NFKBIA,NFKBIB,NFKBIE,PIK3C3,PIK3CB,PIK3R1,PIK3R5,PIK3R6,RAF1,RALB,RAP2B,RASD1,RRAS2,SOD2,TCF7,TP53,ZEB1
Lymphotoxin β Receptor Signaling	3.23	0.358	APAF1,BIRC2,CASP3,CXCL1,LTB,MAP3K14,MAPK3,NFKB1,NFKB2,NFKBIA,PIK3C3,PIK3CB,PIK3R1,PIK3R5,PIK3R6,RELB,TRAF1,TRAF2,TRAF6
IGF-1 Signaling	3.21	0.298	BAD,CCN1,FOS,FOXO3,HRAS,IGFBP2,IGFBP3,IRS2,JAK2,JUN,MAPK3,MRAS,PIK3C3,PIK3CB,PIK3R1,PIK3R5,PIK3R6,PRKAR1B,PRKAR2B,PRKCZ,RAF1,RALB,RAP2B,RASD1,RPS6KB1,RRAS2,SOCS1,SOCS2,SOCS5,SOCS6,SOS2
Glioma Invasiveness Signaling	3.18	0.324	HRAS,MAPK3,MRAS,PIK3C3,PIK3CB,PIK3R1,PIK3R5,PIK3R6,PLAU,PLAUR,RALB,RAP2B,RASD1,RHOB,RHOBTB1,RHOQ,RHOT1,RHOU,RND1,RND2,RND3,RRAS2,TIMP2,TIMP4
Pancreatic Adenocarcinoma Signaling	3.17	0.294	BAD,CDKN1B,CDKN2A,CDKN2B,E2F6,EGFR,ERBB2,HBEGF,JAK2,JAK3,MAPK3,MDM2,NFKB1,NFKB2,PDGFC,PIK3C3,PIK3CB,PIK3R1,PIK3R5,PIK3R6,PLD2,PLD6,PROK1,RAF1,SIN3A,SMAD3,TGFB1,TGFB2,TGFBR1,TGFBR2,TP53,VEGFA
TGF-β Signaling	3.15	0.302	BMP2,FOS,HOXC9,HRAS,INHBA,JUN,MAPK3,MRAS,PIAS4,RAF1,RALB,RAP2B,RASD1,RNF111,RRAS2,RUNX2,SKI,SMAD3,SMAD5,SMAD7,SMURF1,SOS2,TFE3,TGFB1,TGFB2,TGFBR1,TGFBR2,TGIF1,TRAF6
NGF Signaling	3.13	0.289	ATF4,BAX,CREB3L4,CREB5,CRK,HRAS,MAP3K1,MAP3K13,MAP3K14,MAP3K2,MAP3K8,MAP3K9,MAPK3,MRAS,NFKB1,NFKB2,PIK3C3,PIK3CB,PIK3R1,PIK3R5,PIK3R6,PRKCZ,RAF1,RALB,RAP2B,RASD1,RPS6KB1,RPS6KC1,RRAS2,SMPD3,SOS2,TP53,TRAF6
Cholecystokinin/Gastrin-mediated Signaling	3.09	0.286	BCAR1,EGFR,EPHA4,FOS,GNA13,HRAS,IL18,IL1A,IL1B,IL1RN,ITPR2,JUN,MAPK3,MEF2A,MEF2D,MRAS,PRKCE,PRKCZ,PTK2B,RAF1,RALB,RAP2B,RASD1,RHOB,RHOBTB1,RHOQ,RHOT1,RHOU,RND1,RND2,RND3,RRAS2,SOS2,TNF
Thrombopoietin Signaling	3.03	0.333	FOS,GAB2,HRAS,IRS2,JAK2,JUN,MAPK3,MRAS,MYC,PIK3C3,PIK3CB,PIK3R1,PIK3R5,PIK3R6,PRKCE,PRKCZ,RAF1,RALB,RAP2B,RASD1,RRAS2
Acute Myeloid Leukemia Signaling	3	0.303	BAD,CEBPA,CSF1R,HNF1A,HRAS,KIT,LEF1,MAPK3,MRAS,MYC,NFKB1,NFKB2,PIK3C3,PIK3CB,PIK3R1,PIK3R5,PIK3R6,PIM1,PIM2,RAF1,RALB,RAP2B,RASD1,RPS6KB1,RRAS2,SOS2,TCF7
ErbB Signaling	2.95	0.298	AREG,BTC,EGFR,ERBB2,ERBB3,EREG,FOS,HBEGF,HRAS,JUN,MAPK3,MRAS,NCK1,NCK2,PIK3C3,PIK3CB,PIK3R1,PIK3R5,PIK3R6,PRKCE,PRKCZ,RAF1,RALB,RAP2B,RASD1,RPS6KB1,RRAS2,SOS2
Folate Transformations I	2.94	0.667	MTHFD1L,MTHFD2,MTHFD2L,MTHFR,SHMT1,SHMT2
VDR/RXR Activation	2.82	0.308	CD14,CDKN1B,CEBPA,CEBPB,COL13A1,CXCL10,CYP24A1,GADD45A,GTF2B,HES1,IGFBP3,IL2,KLF4,MED1,MXD1,NCOA3,PRKCE,PRKCZ,PSMC5,RUNX2,SPP1,TGFB2,TRPV5,WT1
Neuregulin Signaling	2.8	0.292	AREG,BAD,BTC,CDK5,CDKN1B,CRK,EGFR,ERBB2,ERBB3,EREG,ERRFI1,HBEGF,HRAS,ITGB1,MAPK3,MRAS,MYC,PIK3R1,PRKCE,PRKCZ,PTEN,RAF1,RALB,RAP2B,RASD1,RPS6KB1,RRAS2,SOS2
IL-9 Signaling	2.8	0.394	BCL3,IL2RG,IRS2,JAK3,NFKB1,NFKB2,PIK3C3,PIK3CB,PIK3R1,PIK3R5,PIK3R6,SOCS2,TNF
CD27 Signaling in Lymphocytes	2.78	0.34	APAF1,BID,CASP3,FOS,JUN,MAP3K1,MAP3K13,MAP3K14,MAP3K2,MAP3K8,MAP3K9,NFKB1,NFKB2,NFKBIA,NFKBIB,NFKBIE,SIVA1,TRAF2
Apelin Endothelial Signaling Pathway	2.74	0.278	ADCY1,ANGPT1,CALM1 (includes others),CCL2,FOS,GNA13,HDAC4,HRAS,ICAM1,JUN,MAPK3,MEF2A,MEF2D,MRAS,NFKB1,NFKB2,PIK3C3,PIK3CB,PIK3R1,PIK3R5,PIK3R6,PRKAB1,PRKAB2,PRKCE,PRKCZ,RAF1,RALB,RAP2B,RASD1,RPS6KB1,RRAS2,SMAD3
Xenobiotic Metabolism General Signaling Pathway	2.74	0.266	ABCA2,AHR,EIF2AK3,GCLC,GSTA4,GSTM1,GSTM2,GSTM3,GSTO1,HRAS,MAP3K1,MAP3K13,MAP3K14,MAP3K2,MAP3K8,MAP3K9,MAPK3,MGST2,MGST3,MRAS,NR1I2,NR1I3,PIK3C3,PIK3CB,PIK3R1,PIK3R5,PIK3R6,PRKCE,PRKCZ,RAF1,RALB,RAP2B,RASD1,RRAS2,SLC9C1,UGT1A8 (includes others),UGT2B10,UGT2B11
Thyroid Cancer Signaling	2.74	0.304	CXCL8,FOS,GDNF,HNF1A,HRAS,IRS2,JUN,LEF1,MAPK3,MRAS,MYC,NTF3,PIK3C3,PIK3CB,PIK3R1,PIK3R5,PIK3R6,PTEN,RALB,RAP2B,RASD1,RRAS2,TCF7,TP53
IL-15 Signaling	2.71	0.307	CXCL8,HRAS,IL15RA,IL2RG,JAK2,JAK3,LCK,MAPK3,MRAS,MYC,NFKB1,NFKB2,PIK3C3,PIK3CB,PIK3R1,PIK3R5,PIK3R6,RAF1,RALB,RAP2B,RASD1,RPS6KB1,RRAS2
HGF Signaling	2.7	0.279	CDKN2A,ELF1,ELF3,ELF5,ETS2,FOS,HRAS,IL6,ITGB1,JUN,MAP3K1,MAP3K13,MAP3K14,MAP3K2,MAP3K8,MAP3K9,MAPK3,MRAS,PIK3C3,PIK3CB,PIK3R1,PIK3R5,PIK3R6,PRKCE,PRKCZ,RAF1,RALB,RAP2B,RASD1,RRAS2,SOS2
Aldosterone Signaling in Epithelial Cells	2.7	0.259	ASIC1,DNAJA1,DNAJB11,DNAJB2,DNAJB5,DNAJB9,DNAJC10,DNAJC16,DNAJC19,DNAJC25,DNAJC27,DNAJC3,DNAJC5B,DNAJC6,DNAJC7,DNAJC8,DUSP1,HSPA13,HSPA6,HSPA8,HSPB1,HSPB11,HSPB2,HSPB8,HSPE1,ITPR2,MAPK3,PIK3C3,PIK3CB,PIK3R1,PIK3R5,PIK3R6,PIP5K1B,PLCD4,PLCL2,PLCZ1,PRKCE,PRKCZ,RAF1,SGK1,SOS2
Small Cell Lung Cancer Signaling	2.68	0.31	APAF1,BID,BIRC2,CDKN1B,CDKN2B,MYC,NFKB1,NFKB2,NFKBIA,NFKBIB,NFKBIE,PIK3C3,PIK3CB,PIK3R1,PIK3R5,PIK3R6,PTEN,SIN3A,TP53,TRAF1,TRAF2,TRAF6
fMLP Signaling in Neutrophils	2.68	0.276	ARPC1A,ARPC4,CALM1 (includes others),GNB2,GNG10,GNG11,GNG5,GNG7,HRAS,ITPR2,MAPK3,MRAS,NCF2,NFAT5,NFKB1,NFKB2,NFKBIA,NFKBIB,NFKBIE,NOX4,PIK3C3,PIK3CB,PIK3R1,PIK3R5,PIK3R6,PRKCE,PRKCZ,RAF1,RALB,RAP2B,RASD1,RRAS2
UVA-Induced MAPK Signaling	2.65	0.286	ATM,CASP3,EGFR,FOS,HRAS,JUN,MAPK3,MRAS,PARP1,PARP12,PARP8,PIK3C3,PIK3CB,PIK3R1,PIK3R5,PIK3R6,PLCD4,PLCL2,PLCZ1,RALB,RAP2B,RASD1,RPS6KB1,RPS6KC1,RRAS2,SMPD3,TIPARP,TP53
Tec Kinase Signaling	2.63	0.256	BTK,FADD,FAS,FCER1A,FOS,FRK,GNA13,GNA14,GNB2,GNG10,GNG11,GNG5,GNG7,HCK,ITGB1,JAK2,JAK3,LCK,MRAS,NFKB1,NFKB2,PIK3C3,PIK3CB,PIK3R1,PIK3R5,PIK3R6,PRKCE,PRKCZ,PTK2B,RHOB,RHOBTB1,RHOQ,RHOT1,RHOU,RND1,RND2,RND3,STAT4,TNF,TNFRSF10B,TNFRSF21,TNFRSF25
Role of PKR in Interferon Induction and Antiviral Response	2.61	0.274	APAF1,ATF3,BAX,BID,CASP3,DDX58,DNAJC3,FADD,FANCC,FAS,FOS,HSPA6,HSPA8,IFNAR1,IFNAR2,IFNW1,IL18,IL1B,IRF1,IRF3,JUN,MAPK3,NFKB1,NFKB2,NFKBIA,NFKBIB,NFKBIE,PDGFC,SCARA3,TNF,TP53,TRAF6
Actin Nucleation by ARP-WASP Complex	2.59	0.306	ARPC1A,ARPC4,HRAS,ITGB1,MRAS,NCK1,NCK2,PPP1R12A,PPP1R12B,RALB,RAP2B,RASD1,RHOB,RHOBTB1,RHOQ,RHOT1,RHOU,RND1,RND2,RND3,RRAS2,SOS2
HMGB1 Signaling	2.58	0.255	AGER,CCL2,CXCL8,FOS,HRAS,ICAM1,IL18,IL1A,IL1B,IL2,IL25,IL6,JUN,LIF,LTB,MAPK3,MRAS,NFKB1,NFKB2,PIK3C3,PIK3CB,PIK3R1,PIK3R5,PIK3R6,RALB,RAP2B,RASD1,RHOB,RHOBTB1,RHOQ,RHOT1,RHOU,RND1,RND2,RND3,RRAS2,TGFB1,TGFB2,TNF,TNFRSF1B,TNFSF13,TNFSF15
P2Y Purigenic Receptor Signaling Pathway	2.57	0.268	ADCY1,ATF4,CREB3L4,CREB5,FOS,GNB2,GNG10,GNG11,GNG5,GNG7,HRAS,JUN,MAPK3,MRAS,MYC,NFKB1,NFKB2,PIK3C3,PIK3CB,PIK3R1,PIK3R5,PIK3R6,PLCD4,PLCL2,PLCZ1,PRKAR1B,PRKAR2B,PRKCE,PRKCZ,RAF1,RALB,RAP2B,RASD1,RRAS2
April Mediated Signaling	2.53	0.359	FOS,JUN,MAP3K1,MAP3K14,NFAT5,NFKB1,NFKB2,NFKBIA,NFKBIB,NFKBIE,TNFSF13,TRAF1,TRAF2,TRAF6
LPS-stimulated MAPK Signaling	2.5	0.293	CD14,FOS,HRAS,JUN,MAP3K14,MAPK3,MRAS,NFKB1,NFKB2,NFKBIA,NFKBIB,NFKBIE,PIK3C3,PIK3CB,PIK3R1,PIK3R5,PIK3R6,PRKCE,PRKCZ,RAF1,RALB,RAP2B,RASD1,RRAS2
PI3K Signaling in B Lymphocytes	2.48	0.261	ATF3,ATF4,ATF5,ATF6B,ATF7,BTK,CALM1 (includes others),CD81,CR2,FOS,FOXO3,HRAS,IRS2,ITPR2,JUN,MAPK3,MRAS,NFAT5,NFKB1,NFKB2,NFKBIA,NFKBIB,NFKBIE,PIK3CB,PIK3R1,PLCD4,PLCL2,PLCZ1,PLEKHA1,PRKCZ,PTEN,RAF1,RALB,RAP2B,RASD1,RRAS2
CD40 Signaling	2.45	0.308	FOS,ICAM1,JAK3,JUN,MAP3K14,MAPK3,NFKB1,NFKB2,NFKBIA,NFKBIB,NFKBIE,PIK3C3,PIK3CB,PIK3R1,PIK3R5,PIK3R6,TNFAIP3,TRAF1,TRAF2,TRAF6
Chondroitin Sulfate Biosynthesis (Late Stages)	2.44	0.333	CHPF,CHST10,CHST12,CHST15,CSGALNACT1,HS2ST1,HS3ST1,HS3ST2,HS6ST1,NDST2,NDST3,SULT1A2,SULT1A3/SULT1A4,SULT1C3,SULT1C4,SULT4A1
Interferon Signaling	2.41	0.361	BAX,IFITM1,IFITM2,IFITM3,IFNAR1,IFNAR2,IRF1,ISG15,JAK2,MED14,PIAS1,SOCS1,TAP1
ERK/MAPK Signaling	2.41	0.244	ATF4,BAD,BCAR1,CREB3L4,CREB5,CRK,DUSP1,DUSP4,EIF4E,ELF1,ELF3,ELF5,ETS2,FOS,H3-3A/H3-3B,HRAS,HSPB1,HSPB2,ITGB1,LAMTOR3,MAPK3,MRAS,MYC,MYCN,PIK3C3,PIK3CB,PIK3R1,PIK3R5,PIK3R6,PLA2G1B,PLA2G4A,PLA2G4D,PPP1R10,PPP1R12A,PPP1R3C,PPP1R7,PPP2R5B,PRKAR1B,PRKAR2B,PRKCE,PTK2B,RAF1,RALB,RAP2B,RASD1,RRAS2,SOS2
Ceramide Signaling	2.39	0.284	BAD,FOS,HRAS,JUN,MAP3K1,MAPK3,MRAS,NFKB1,NFKB2,PIK3C3,PIK3CB,PIK3R1,PIK3R5,PIK3R6,PPP2R5B,PRKCZ,RAF1,RALB,RAP2B,RASD1,RRAS2,S1PR5,SMPD3,TNF,TNFRSF1B
Telomerase Signaling	2.36	0.271	EGFR,ELF1,ELF3,ELF5,ETS2,HDAC10,HDAC4,HRAS,IL2,IL2RG,MAPK3,MRAS,MYC,PIK3C3,PIK3CB,PIK3R1,PIK3R5,PIK3R6,PPP2R5B,PTGES3,RAF1,RALB,RAP2B,RASD1,RRAS2,SOS2,TERF1,TERF2IP,TP53
Mouse Embryonic Stem Cell Pluripotency	2.32	0.272	APC,FOXD3,FZD5,HNF1A,HRAS,ID3,JAK2,JAK3,LEF1,LIF,MAPK3,MRAS,MYC,PIK3C3,PIK3CB,PIK3R1,PIK3R5,PIK3R6,RAF1,RALB,RAP2B,RASD1,RRAS2,SMAD5,SOS2,TCF7,TP53,XIAP
IL-17A Signaling in Gastric Cells	2.32	0.4	CCL20,CXCL1,CXCL10,CXCL8,EGFR,FOS,JUN,MAPK3,NFKB1,TNF
Renal Cell Carcinoma Signaling	2.32	0.287	CRK,ELOB,ELOC,FOS,HRAS,JUN,MAPK3,MRAS,PIK3C3,PIK3CB,PIK3R1,PIK3R5,PIK3R6,RAF1,RALB,RAP2B,RASD1,RRAS2,SOS2,TGFB1,UBC,UBD,VEGFA
Ephrin Receptor Signaling	2.32	0.244	ACP1,ANGPT1,ARPC1A,ARPC4,ATF4,BCAR1,CFL1,CREB3L4,CREB5,CRK,EFNA1,EFNA2,EFNB1,EPHA2,EPHA4,EPHA6,GNA13,GNA14,GNB2,GNG10,GNG11,GNG5,GNG7,GRIN3A,HRAS,ITGB1,JAK2,KALRN,MAP3K14,MAPK3,MRAS,NCK1,NCK2,PDGFC,PROK1,RAF1,RALB,RAP2B,RASD1,RGS3,RRAS2,SH2D3C,SOS2,VEGFA
Melanocyte Development and Pigmentation Signaling	2.3	0.277	ADCY1,ATF4,CREB3L4,CREB5,CRK,HRAS,KIT,MAPK3,MITF,MRAS,PIK3C3,PIK3CB,PIK3R1,PIK3R5,PIK3R6,PRKAR1B,PRKAR2B,RAF1,RALB,RAP2B,RASD1,RPS6KB1,RPS6KC1,RRAS2,SH2B2,SOS2
14-3-3-mediated Signaling	2.29	0.26	BAD,BAX,CDKN1B,EDC3,FOS,GFAP,HRAS,JUN,MAPK3,MAPT,MRAS,PIK3C3,PIK3CB,PIK3R1,PIK3R5,PIK3R6,PLCD4,PLCL2,PLCZ1,PRKCE,PRKCZ,RAF1,RALB,RAP2B,RASD1,RRAS2,TNF,TRAF2,TSC1,TUBB,TUBB3,TUBB8,TUBG1
Huntington's Disease Signaling	2.24	0.232	APAF1,ARFIP2,ATF4,ATP5F1C,ATP5MC1,BAX,BET1L,CACNA1B,CAPN3,CASP10,CASP3,CASP6,CDK5,CREB3L4,CREB5,DNM3,EGFR,GNA14,GNB2,GNG10,GNG11,GNG5,GNG7,GOSR2,HDAC10,HDAC4,HRAS,HSPA6,HSPA8,JUN,MAPK3,PIK3C3,PIK3CB,PIK3R1,PIK3R5,PIK3R6,POLR2F,POLR2H,POLR2I,POLR2J,POLR2K,POLR2L,PRKCE,PRKCZ,RCOR3,SGK1,SIN3A,SOS2,STX1A,TP53,UBC,UBD,VAMP2,VAMP3,VTI1A
FAT10 Cancer Signaling Pathway	2.22	0.326	IL6,MAD2L2,NFKB1,NFKB2,NFKBIA,PCNA,SMAD3,TGFB1,TGFB2,TGFBR1,TGFBR2,TNF,TNFRSF1B,TP53,UBD
Dermatan Sulfate Biosynthesis (Late Stages)	2.22	0.326	CHST10,CHST12,CHST15,DSEL,HS2ST1,HS3ST1,HS3ST2,HS6ST1,NDST2,NDST3,SULT1A2,SULT1A3/SULT1A4,SULT1C3,SULT1C4,SULT4A1
PDGF Signaling	2.21	0.279	ABL2,ACP1,CRK,FOS,HRAS,JAK2,JAK3,JUN,MAP3K1,MAPK3,MRAS,MYC,PDGFC,PIK3C3,PIK3CB,PIK3R1,PIK3R5,PIK3R6,RAF1,RALB,RAP2B,RASD1,RRAS2,SOS2
MIF Regulation of Innate Immunity	2.2	0.333	CD14,FOS,JUN,MAPK3,MIF,NFKB1,NFKB2,NFKBIA,NFKBIB,NFKBIE,PLA2G1B,PLA2G4A,PLA2G4D,TP53
MIF-mediated Glucocorticoid Regulation	2.17	0.353	CD14,MAPK3,MIF,NFKB1,NFKB2,NFKBIA,NFKBIB,NFKBIE,NR3C1,PLA2G1B,PLA2G4A,PLA2G4D
STAT3 Pathway	2.12	0.252	CDC25A,CXCR1,EGFR,FGF2,FGFR1,GHR,HRAS,IFNAR1,IFNLR1,IL15RA,IL18R1,IL1A,IL1B,IL2RG,JAK2,MAP3K9,MAPK3,MRAS,MYC,PIM1,RAF1,RALB,RAP2B,RASD1,RRAS2,SOCS1,SOCS2,SOCS5,SOCS6,TGFB1,TGFB2,TGFBR1,TGFBR2,VEGFA
Insulin Receptor Signaling	2.12	0.25	ASIC1,BAD,CRK,EIF4E,FOXO3,HRAS,IRS2,JAK2,MAPK3,MRAS,NCK1,PIK3C3,PIK3CB,PIK3R1,PIK3R5,PIK3R6,PPP1R10,PPP1R12A,PPP1R3C,PPP1R7,PRKAR1B,PRKAR2B,PRKCZ,PTEN,RAF1,RALB,RAP2B,RASD1,RHOQ,RPS6KB1,RRAS2,SGK1,SOS2,TSC1,VAMP2
Amyotrophic Lateral Sclerosis Signaling	2.11	0.268	ALS2,APAF1,BAX,BID,BIRC2,BIRC3,CAPN3,CASP3,GDNF,GRID2,GRIK1,GRIK4,GRIN3A,PDGFC,PIK3C3,PIK3CB,PIK3R1,PIK3R5,PIK3R6,PROK1,RAB5A,RAB5C,RNF19A,TP53,VEGFA,XIAP
Bladder Cancer Signaling	2.11	0.268	CDKN2A,CXCL8,EGFR,ERBB2,FGF13,FGF2,FGF6,HRAS,MAPK3,MDM2,MMP11,MMP15,MRAS,MYC,PDGFC,PROK1,RAF1,RALB,RAP2B,RASD1,RASSF1,RRAS2,SIN3A,THBS1,TP53,VEGFA
HOTAIR Regulatory Pathway	2.1	0.244	AGO3,AR,ATXN1,ERBB2,H3-3A/H3-3B,HNF1A,ICAM1,IRF1,JAM2,KMT2C,LEF1,MDM2,MMP11,MMP15,MRTFA,MTF2,MYC,NFKB1,NFKB2,NFKBIA,PCDHB5,PIK3C3,PIK3CB,PIK3R1,PIK3R5,PIK3R6,PTEN,SETDB1,SNAI2,SPP1,TCF7,TGFB1,TWIST1,WNT10A,WNT16,WNT5A,WNT5B,WNT7B,XIAP
PPARα/RXRα Activation	2.1	0.237	ADCY1,ADIPOQ,APOA1,BCL3,CHD5,GHR,GNA14,HRAS,IL1B,IL1RAP,IL6,JAK2,JUN,MAP3K14,MAPK3,MED1,MRAS,NCOA3,NFKB1,NFKB2,NFKBIA,NFKBIB,NFKBIE,NR0B2,PLCD4,PLCL2,PLCZ1,PPARGC1A,PRKAB1,PRKAB2,PRKAR1B,PRKAR2B,RAF1,RALB,RAP2B,RASD1,RRAS2,SLC27A1,SMAD3,SOS2,TGFB1,TGFB2,TGFBR1,TGFBR2,TRAF6
LXR/RXR Activation	2.1	0.256	A1BG,APOA1,APOB,APOC1,APOC3,APOC4,APOH,APOM,CCL2,CD14,FGA,HMGCR,HPR,IL18,IL1A,IL1B,IL1RAP,IL1RN,IL6,IRF3,KNG1,LDLR,MYLIP,NFKB1,NFKB2,PCYOX1,PLTP,S100A8,SAA4,TNF,TNFRSF1B
Rac Signaling	2.06	0.259	ARFIP2,ARPC1A,ARPC4,CFL1,HRAS,ITGB1,JUN,MAP3K1,MAPK3,MRAS,NCF2,NFKB1,NFKB2,NOX4,PIK3C3,PIK3CB,PIK3R1,PIK3R5,PIK3R6,PIP5K1B,PRKCZ,PTK2B,RAF1,RALB,RAP2B,RASD1,RPS6KB1,RRAS2,SH3RF1
UVB-Induced MAPK Signaling	2.06	0.308	BAD,EGFR,EIF4E,FOS,H3-3A/H3-3B,JUN,MAPK3,PIK3C3,PIK3CB,PIK3R1,PIK3R5,PIK3R6,PRKCE,PRKCZ,RPS6KB1,TP53
UDP-N-acetyl-D-glucosamine Biosynthesis II	2.06	0.667	FMO3,GFPT1,PGM3,UAP1
Type II Diabetes Mellitus Signaling	2.02	0.246	ACSL1,ADIPOQ,CACNA1B,CACNG7,CEBPB,IRS2,MAP3K1,MAP3K14,MAPK3,NFKB1,NFKB2,NFKBIA,NFKBIB,NFKBIE,PDX1,PIK3C3,PIK3CB,PIK3R1,PIK3R5,PIK3R6,PRKAB1,PRKAB2,PRKCE,PRKCZ,SLC27A1,SLC27A2,SLC27A5,SMPD3,SOCS1,SOCS2,SOCS5,SOCS6,TNF,TNFRSF1B,TRAF2
Angiopoietin Signaling	2.02	0.28	ANGPT1,BAD,CRK,HRAS,MRAS,NCK1,NFKB1,NFKB2,NFKBIA,NFKBIB,NFKBIE,PIK3C3,PIK3CB,PIK3R1,PIK3R5,PIK3R6,RALB,RAP2B,RASD1,RRAS2,TNIP1
CXCR4 Signaling	2.01	0.24	ADCY1,BCAR1,CRK,EGR1,ELMO1,FOS,GNA13,GNA14,GNB2,GNG10,GNG11,GNG5,GNG7,HRAS,ITPR2,JUN,MAPK3,MRAS,MYL6,MYL6B,PIK3C3,PIK3CB,PIK3R1,PIK3R5,PIK3R6,PRKCE,PRKCZ,RAF1,RALB,RAP2B,RASD1,RHOB,RHOBTB1,RHOQ,RHOT1,RHOU,RND1,RND2,RND3,RRAS2
Renin-Angiotensin Signaling	2	0.254	ACE,ADCY1,CCL2,FOS,HRAS,ITPR2,JAK2,JUN,MAP3K1,MAPK3,MRAS,NFKB1,NFKB2,PIK3C3,PIK3CB,PIK3R1,PIK3R5,PIK3R6,PRKAR1B,PRKAR2B,PRKCE,PRKCZ,PTK2B,RAF1,RALB,RAP2B,RASD1,RRAS2,SOS2,TNF
IL-23 Signaling Pathway	2	0.318	IL1B,IL22,IL23A,JAK2,NFKB1,NFKB2,NFKBIA,PIK3C3,PIK3CB,PIK3R1,PIK3R5,PIK3R6,STAT4,TNF

## Sheet: MERS-CoV (GSE139516)
© 2000-2020 QIAGEN. All rights reserved.
Ingenuity Canonical Pathways	-log(p-value)	Ratio	Molecules
Sirtuin Signaling Pathway	22.2	0.591	ACLY,ACSS2,AGTRAP,AKT1,APEX1,APP,ATG101,ATG13,ATG2A,ATG2B,ATG4B,ATG4D,ATG5,ATG7,ATG9A,ATP5F1A,ATP5F1B,ATP5F1D,ATP5F1E,ATP5MC1,ATP5PF,BAX,BECN1,CDH1,CPT1A,CPT1B,CXCL8,CYC1,DOT1L,EPAS1,ESRRA,FOXO3,FOXO4,G6PD,GABARAP,GABARAPL1,GABARAPL2,GABPB1,GADD45A,GADD45B,GLS,GLUD2,GOT2,H1-10,H1-2,H3-3A/H3-3B,HSF1,IDH2,JUN,KAT2A,LDHA,LDHD,MAP1LC3B,MAPK12,MAPK3,MAPK6,MT-ATP6,MT-CYB,MT-ND1,MT-ND2,MT-ND3,MT-ND4,MT-…
Cyclins and Cell Cycle Regulation	7.83	0.617	ATM,BTRC,CCNB1,CCNB2,CCNB3,CCND1,CCND3,CCNE2,CCNH,CDC25A,CDK1,CDK2,CDK4,CDK6,CDKN1A,CDKN1B,CDKN2A,CUL1,E2F2,E2F3,E2F4,E2F6,E2F7,E2F8,HDAC10,HDAC11,HDAC2,HDAC3,HDAC5,HDAC6,HDAC7,HDAC9,PA2G4,PPM1J,PPP2CA,PPP2CB,PPP2R1A,PPP2R3B,PPP2R5A,PPP2R5B,PPP2R5C,PPP2R5D,PPP2R5E,PTPA,RAF1,RB1,SUV39H1,TFDP1,TGFB1,TP53
Cell Cycle Regulation by BTG Family Proteins	4.58	0.649	CCND1,CCNE2,CDK2,CDK4,E2F2,E2F3,E2F4,E2F6,E2F7,E2F8,HOXB9,PPM1J,PPP2CA,PPP2CB,PPP2R1A,PPP2R3B,PPP2R5A,PPP2R5B,PPP2R5C,PPP2R5D,PPP2R5E,PRMT1,PTPA,RB1
p70S6K Signaling	5.01	0.496	AKT1,AKT2,BAD,BCAP31,EEF2,EEF2K,EGFR,F2R,F2RL1,GNAI2,GNAI3,GNAQ,HRAS,IL4R,IRS1,KRAS,LYN,MAP2K2,MAPK3,MAPT,NRAS,PDIA3,PDPK1,PIK3C2A,PIK3C2G,PIK3CB,PIK3R1,PLCB3,PLCD1,PLCD3,PLCD4,PLCG1,PLCL2,PLD1,PPM1J,PPP2CA,PPP2CB,PPP2R1A,PPP2R3B,PPP2R5A,PPP2R5B,PPP2R5C,PPP2R5D,PPP2R5E,PRKCI,PRKCZ,PRKD3,PTPA,RAF1,RALA,RALB,RAP1B,RAP2A,RAP2B,RPS6,RRAS,SFN,SHC1,SRC,SYK,YWHAE,YWHAH,YWHAQ,YWHAZ
Non-Small Cell Lung Cancer Signaling	5.05	0.562	AKT1,AKT2,BAD,CASP9,CCND1,CDK4,CDK6,CDKN2A,EGFR,ERBB2,FHIT,FOXO3,HRAS,ITPR1,ITPR2,KRAS,MAP2K2,MAPK3,NRAS,PA2G4,PDPK1,PIK3C2A,PIK3C2G,PIK3CB,PIK3R1,PLCG1,RAF1,RALA,RALB,RAP1B,RAP2A,RAP2B,RARB,RASSF1,RB1,RRAS,RXRB,STK4,SUV39H1,TFDP1,TP53
Telomerase Signaling	5.75	0.533	AKT1,AKT2,CDKN1A,DKC1,EGFR,ELF1,ELF2,ELF3,ELF4,ELK3,HDAC10,HDAC11,HDAC2,HDAC3,HDAC5,HDAC6,HDAC7,HDAC9,HRAS,HSP90AA1,HSP90AB1,HSP90B1,KRAS,MAP2K2,MAPK3,MYC,NRAS,PDPK1,PIK3C2A,PIK3C2G,PIK3CB,PIK3R1,PPM1J,PPP2CA,PPP2CB,PPP2R1A,PPP2R3B,PPP2R5A,PPP2R5B,PPP2R5C,PPP2R5D,PPP2R5E,PTGES3,PTPA,RAF1,RALA,RALB,RAP1B,RAP2A,RAP2B,RB1,RRAS,SHC1,TEP1,TINF2,TP53,TPP1
Role of PKR in Interferon Induction and Antiviral Response	6.51	0.538	APAF1,BAX,BID,CASP3,CASP9,CHUK,CYCS,DNAJC3,EIF2AK2,EIF2S1,FADD,FOS,HMGB1,HSP90AA1,HSP90AB1,HSP90B1,HSPA14,HSPA1A/HSPA1B,HSPA2,HSPA4,HSPA5,HSPA6,IFIH1,IFNGR2,IKBKB,IKBKE,IKBKG,IRF1,IRF3,JUN,MAP2K3,MAP2K4,MAP2K6,MAP2K7,MAP3K7,MAPK11,MAPK12,MAPK14,MAPK3,MAPK8,MAPK9,MAVS,METAP2,NFKB2,NFKBIA,NFKBIB,NFKBIE,PDGFB,PDGFC,PDGFD,PRKRA,PYCARD,RELA,STAT1,STAT3,TAB2,TARBP2,TLR4,TNFRSF1A,TP53,TRAF3,TRAF6,TYK2
Insulin Receptor Signaling	6.68	0.521	ACLY,AKT1,AKT2,ASIC3,BAD,CBL,CRK,CRKL,EIF2B2,EIF2B3,EIF2B4,EIF4EBP1,EPM2A,FOXO3,FOXO4,GSK3A,GYS1,HRAS,INPP5J,INPP5K,INPPL1,INSR,IRS1,KRAS,LIPE,MAP2K2,MAPK3,MAPK8,NCK1,NRAS,PDPK1,PIK3C2A,PIK3C2G,PIK3CB,PIK3R1,PPP1CA,PPP1CB,PPP1CC,PPP1R10,PPP1R11,PPP1R12A,PPP1R14B,PPP1R3D,PPP1R7,PRKACA,PRKACB,PRKAG1,PRKAG2,PRKAR1A,PRKAR1B,PRKAR2A,PRKCI,PRKCZ,PTPN1,PTPN11,PTPRF,RAF1,RALA,RALB,RAP1B,RAP2A,RAP2B,RAPGE…
HGF Signaling	6.74	0.55	AKT1,AKT2,CCND1,CDK2,CDKN1A,CDKN2A,CRKL,DOCK1,ELF1,ELF2,ELF3,ELF4,ELK1,ELK3,FOS,HRAS,ITGA3,ITGA5,ITGB1,JUN,KRAS,MAP2K2,MAP2K4,MAP2K7,MAP3K1,MAP3K10,MAP3K11,MAP3K14,MAP3K15,MAP3K2,MAP3K5,MAP3K7,MAP3K9,MAPK12,MAPK3,MAPK8,MAPK9,MET,NRAS,PAK1,PIK3C2A,PIK3C2G,PIK3CB,PIK3R1,PLCG1,PRKCI,PRKCZ,PRKD3,PTGS2,PTPN11,PXN,RAC1,RAF1,RALA,RALB,RAP1B,RAP2A,RAP2B,RAPGEF1,RRAS,STAT3
AMPK Signaling	7.11	0.486	ACACA,ACTB,ADRB2,AK1,AK2,AK4,AK6,AK7,AKT1,AKT1S1,AKT2,ARID1A,ARID2,ATF4,BRD7,CAB39,CAMKK2,CCND1,CDKN1A,CFTR,CPT1A,CPT1B,CREB1,CREB3,CREB5,CREBBP,EEF2,EEF2K,EIF4EBP1,ELAVL1,EP300,EPM2A,FASN,FOXO3,FOXO4,GNAS,GNB1L,GYS1,HLTF,HMGCR,INSR,IRS1,KAT2B,LIPE,MAP2K3,MAP3K7,MAPK11,MAPK12,MAPK14,MLST8,ORAI1,ORAI2,PBRM1,PCK2,PFKFB2,PFKFB4,PFKL,PFKM,PFKP,PHF10,PHLPP2,PIK3C2A,PIK3C2G,PIK3CB,PIK3R1,PPM1A,PPM1B,PP…
Aryl Hydrocarbon Receptor Signaling	9.11	0.559	AHR,AIP,ALDH16A1,ALDH18A1,ALDH1A3,ALDH1L1,ALDH1L2,ALDH2,ALDH3B1,ALDH3B2,ALDH4A1,ALDH6A1,ALDH7A1,ALDH9A1,APAF1,ARNT,ATM,BAX,CCND1,CCND3,CCNE2,CDK2,CDK4,CDK6,CDKN1A,CDKN1B,CDKN2A,CTSD,CYP1A1,CYP1B1,DHFR,EP300,FOS,GSTK1,GSTM3,GSTO1,GSTO2,GSTP1,GSTZ1,HSP90AA1,HSP90AB1,HSP90B1,HSPB1,JUN,MAPK3,MAPK8,MCM7,MDM2,MED1,MGST1,MGST2,MGST3,MYC,NCOA2,NCOA3,NCOA7,NEDD8,NFE2L2,NFIA,NFIB,NFIC,NFKB2,NQO1,NQO2,NR2F1…
Regulation of eIF4 and p70S6K Signaling	16.3	0.637	AGO1,AGO4,AKT1,AKT2,EIF1,EIF1AX,EIF2B2,EIF2B3,EIF2B4,EIF2S1,EIF2S3,EIF3A,EIF3B,EIF3C,EIF3D,EIF3E,EIF3F,EIF3G,EIF3H,EIF3I,EIF3J,EIF3K,EIF3L,EIF3M,EIF4A1,EIF4A2,EIF4EBP1,EIF4EBP2,EIF4G2,EIF4G3,FAU,HRAS,IRS1,ITGA3,ITGA5,ITGB1,KRAS,MAP2K2,MAPK11,MAPK12,MAPK14,MAPK3,MT-RNR1,MT-RNR2,NRAS,PABPC1,PAIP1,PDPK1,PIK3C2A,PIK3C2G,PIK3CB,PIK3R1,PPM1J,PPP2CA,PPP2CB,PPP2R1A,PPP2R3B,PPP2R5A,PPP2R5B,PPP2R5C,PPP2R5D…
RhoGDI Signaling	4.71	0.461	ACTA2,ACTB,ACTG1,ACTR2,ACTR3,ARHGAP1,ARHGAP12,ARHGAP35,ARHGAP5,ARHGAP8/PRR5-ARHGAP8,ARHGDIA,ARHGDIB,ARHGEF1,ARHGEF11,ARHGEF12,ARHGEF16,ARHGEF18,ARHGEF19,ARHGEF2,ARPC1A,ARPC1B,ARPC4,ARPC5L,CD44,CDH1,CDH3,CDH6,CFL1,CREBBP,DGKZ,DLC1,EP300,EZR,GNA11,GNA13,GNA15,GNAI2,GNAI3,GNAQ,GNAS,GNAZ,GNB1,GNB1L,GNB2,GNB4,GNG10,GNG5,GRIP1,ITGA3,ITGA5,ITGB1,LIMK1,LIMK2,MSN,MYL12A,MYL6,MYL6B,MYL9,PAK1,PAK4,PIKFYVE,P…
UVA-Induced MAPK Signaling	6.09	0.551	ATM,BCL2L1,CASP3,CASP9,CYCS,EGFR,FOS,HRAS,JUN,KRAS,MAP2K4,MAPK11,MAPK12,MAPK14,MAPK3,MAPK8,MAPK9,NRAS,PARP10,PARP11,PARP4,PARP6,PARP9,PDIA3,PIK3C2A,PIK3C2G,PIK3CB,PIK3R1,PLCB3,PLCD1,PLCD3,PLCD4,PLCG1,PLCL2,RALA,RALB,RAP1B,RAP2A,RAP2B,RPS6KA1,RPS6KA2,RPS6KA3,RPS6KA4,RPS6KA5,RPS6KB2,RPS6KC1,RRAS,SMPD1,SMPD2,SMPD4,STAT1,TIPARP,TNKS2,TP53
14-3-3-mediated Signaling	7.26	0.543	AKT1,AKT1S1,AKT2,BAD,BAX,CBL,CDKN1B,EDC3,ELK1,FOS,GSK3A,HRAS,JUN,KRAS,MAP2K2,MAP2K4,MAP3K5,MAPK12,MAPK3,MAPK8,MAPK9,MAPT,NRAS,PDCD6IP,PDIA3,PIK3C2A,PIK3C2G,PIK3CB,PIK3R1,PLCB3,PLCD1,PLCD3,PLCD4,PLCG1,PLCL2,PRKCI,PRKCZ,PRKD3,RAF1,RALA,RALB,RAP1B,RAP2A,RAP2B,RPS6KA1,RRAS,SFN,SNCA,SRC,SRPK2,STK11,TNFRSF1A,TUBA1A,TUBA1B,TUBA1C,TUBA4A,TUBB,TUBB2A,TUBB3,TUBB4A,TUBB4B,TUBB6,TUBG1,VIM,YAP1,YWHAE,YWHAH,YW…
PPAR Signaling	5.45	0.529	AIP,CHUK,CREBBP,EP300,FOS,HRAS,HSP90AA1,HSP90AB1,HSP90B1,IKBKB,IKBKE,IKBKG,IL1R2,IL1RAP,IL1RN,INSR,JUN,KRAS,MAP2K2,MAP3K14,MAP3K7,MAP4K4,MAPK3,MED1,NCOA1,NFKB2,NFKBIA,NFKBIB,NFKBIE,NR1H3,NR2F1,NRAS,NRIP1,PDGFB,PDGFC,PDGFD,PPARD,PTGS2,RAF1,RALA,RALB,RAP1B,RAP2A,RAP2B,RELA,RRAS,SCAND1,SHC1,SRA1,STAT5B,TAB1,TNFRSF11B,TNFRSF1A,TNFRSF1B,TRAF6
Renal Cell Carcinoma Signaling	4.21	0.525	AKT1,AKT2,ARNT,CREBBP,CRK,CUL2,EGLN3,ELOB,EP300,FH,FOS,HRAS,JUN,KRAS,MAP2K2,MAPK3,MET,NRAS,PAK1,PAK4,PDGFB,PIK3C2A,PIK3C2G,PIK3CB,PIK3R1,PTPN11,RAC1,RAF1,RALA,RALB,RAP1B,RAP2A,RAP2B,RAPGEF1,RBX1,RRAS,SLC2A1,TGFB1,UBA52,UBB,UBC,VHL
Sumoylation Pathway	9.45	0.612	ARHGDIA,ARHGDIB,CBX4,CDH1,CREBBP,DAXX,EP300,FOS,HDAC2,ISG20,JUN,KDM1A,MAP2K4,MAP3K5,MAPK12,MAPK8,MAPK9,MDM2,NFKB2,NFKBIA,NR3C1,PCNA,PIAS4,PML,RAC1,RAC2,RAC3,RAN,RANBP2,RANGAP1,RCOR1,RFC2,RFC3,RFC4,RHOA,RHOC,RHOD,RHOF,RHOG,RHOQ,RHOT1,RHOT2,RND3,RPA1,SAE1,SENP1,SENP2,SENP3,SENP5,SENP6,SENP7,SLC19A1,SMAD4,SNCA,SP3,STUB1,SUMO1,SUMO3,TDG,TP53,UBA2,UBE2I,XIAP
ATM Signaling	11.1	0.649	ATF4,ATM,BID,BLM,BRAT1,BRCA1,CBX1,CCNB1,CCNB2,CCNB3,CDC25A,CDC25C,CDK1,CDK2,CDKN1A,CREB1,CREB3,CREB5,CREBBP,GADD45A,GADD45B,H2AX,HERC2,HP1BP3,JUN,KAT5,MAP2K4,MAPK11,MAPK12,MAPK14,MAPK8,MAPK9,MDC1,MDM2,MDM4,NBN,NFKBIA,PPM1D,PPM1J,PPP1CC,PPP2CA,PPP2CB,PPP2R1A,PPP2R3B,PPP2R5A,PPP2R5B,PPP2R5C,PPP2R5D,PPP2R5E,PTPA,RAD50,RBBP8,RNF168,SMC1A,SMC3,SUV39H1,TLK1,TLK2,TOPBP1,TP53,TRIM28,TRRAP,USP7
B Cell Receptor Signaling	4.19	0.449	AKT1,AKT2,ATF4,BAD,BCL2L1,BCL6,BLNK,CALM1 (includes others),CAMK2D,CFL1,CHUK,CREB1,CREB3,CREB5,CREBBP,CSK,EGR1,ELK1,GSK3A,HRAS,IKBKB,IKBKE,IKBKG,INPP5J,INPP5K,INPPL1,JUN,KRAS,LYN,MALT1,MAP2K2,MAP2K3,MAP2K4,MAP2K6,MAP2K7,MAP3K1,MAP3K10,MAP3K11,MAP3K14,MAP3K15,MAP3K2,MAP3K5,MAP3K7,MAP3K9,MAPK11,MAPK12,MAPK14,MAPK3,MAPK8,MAPK9,NFAT5,NFATC1,NFATC2,NFATC3,NFATC4,NFKB2,NFKBIA,NFKBIB,NFKBIE,NRAS,PDPK1,P…
ERK5 Signaling	7.93	0.639	AKT1,ATF4,BAD,CREB1,CREB3,CREB5,CREBBP,EGFR,ELK4,FOS,FOSL1,FOXO3,GNA13,GNAQ,HRAS,IL6ST,KRAS,MAP2K5,MAP3K2,MEF2A,MEF2D,MYC,NRAS,PTPN11,RALA,RALB,RAP1B,RAP2A,RAP2B,RPS6KA1,RPS6KA2,RPS6KA3,RPS6KA4,RPS6KA5,RPS6KB2,RPS6KC1,RRAS,SFN,SGK1,SH2D2A,SRC,WNK1,YWHAE,YWHAH,YWHAQ,YWHAZ
Estrogen Receptor Signaling	8.23	0.463	ADCY3,ADCY7,AKT1,AKT2,ATF4,ATP5F1A,ATP5F1D,ATP5F1E,ATP5MC1,BAD,CACNA1D,CARM1,CAV1,CCNC,CCND1,CDKN1A,CFL1,CREB1,CREB3,CREB5,CREBBP,CYC1,DDX5,EGFR,EIF2B2,EIF2B3,EIF2B4,EIF4EBP1,EP300,FBXO32,FOS,FOXA1,FOXO3,FOXO4,GNA11,GNA13,GNA15,GNAI2,GNAI3,GNAQ,GNAS,GNAZ,GNB1,GNG5,GPS2,GSK3A,HDAC3,HES1,HRAS,HSP90AA1,HSP90AB1,HSP90B1,JUN,KRAS,LIMK1,LIMK2,MAP2K2,MAPK3,MED1,MED10,MED13,MED13L,MED15,MED16,MED20,MED21…
Pyridoxal 5'-phosphate Salvage Pathway	5.8	0.6	ACVR2A,AKT2,ARAF,CDK1,CDK18,CDK2,CDK4,CDK5,CDK6,CSNK1A1,CSNK1D,DAPK1,DMPK,DYRK1A,EIF2AK2,FAM20B,GRK6,HIPK1,IRAK1,LIMK1,LIMK2,MAP2K2,MAP2K3,MAP2K4,MAP2K6,MAP3K9,MAPK3,MAPK6,MAPK8,MAPK9,PAK1,PDXK,PIM1,PKN1,PLK1,POMK,PRKAA1,PRPF4B,SGK1
SAPK/JNK Signaling	7.13	0.569	CRK,CRKL,DAXX,DUSP10,DUSP8,ELK1,FADD,GADD45A,GNA13,GNB1,GNG5,HRAS,IRS1,JUN,KRAS,MAP2K4,MAP2K7,MAP3K1,MAP3K10,MAP3K11,MAP3K2,MAP3K20,MAP3K5,MAP3K7,MAP3K9,MAP4K2,MAP4K3,MAP4K4,MAP4K5,MAPK12,MAPK8,MAPK8IP1,MAPK8IP2,MAPK8IP3,MAPK9,MINK1,NFATC1,NFATC3,NRAS,PIK3C2A,PIK3C2G,PIK3CB,PIK3R1,RAC1,RAC2,RAC3,RALA,RALB,RAP1B,RAP2A,RAP2B,RIPK1,RRAS,SH2D2A,SHC1,TAB1,TP53,TRADD
LPS-stimulated MAPK Signaling	5.57	0.561	CHUK,CREB1,ELK1,FOS,HRAS,IKBKB,IKBKE,IKBKG,JUN,KRAS,MAP2K2,MAP2K3,MAP2K4,MAP2K6,MAP3K14,MAP3K5,MAP3K7,MAPK11,MAPK12,MAPK14,MAPK3,MAPK8,MAPK9,NFKB2,NFKBIA,NFKBIB,NFKBIE,NRAS,PAK1,PIK3C2A,PIK3C2G,PIK3CB,PIK3R1,PRKCI,PRKCZ,PRKD3,RAC1,RAF1,RALA,RALB,RAP1B,RAP2A,RAP2B,RELA,RRAS,TLR4
Cell Cycle Control of Chromosomal Replication	7.07	0.661	CDC45,CDC6,CDC7,CDK1,CDK10,CDK11B,CDK12,CDK13,CDK16,CDK18,CDK2,CDK4,CDK5,CDK6,CDK9,CDT1,DBF4,LIG1,MCM2,MCM3,MCM5,MCM6,MCM7,MCM9,ORC2,ORC4,ORC6,PCNA,POLA2,POLD1,POLE,PRIM1,PRIM2,RPA1,RPA2,RPA3,TOP2A
Mitotic Roles of Polo-Like Kinase	9.13	0.682	ANAPC11,ANAPC13,ANAPC2,ANAPC4,ANAPC7,CAPN1,CCNB1,CCNB2,CCNB3,CDC20,CDC25A,CDC25B,CDC25C,CDC27,CDC7,CDK1,FBXO5,FZR1,HSP90AA1,HSP90AB1,HSP90B1,KIF11,KIF23,PKMYT1,PLK1,PLK2,PLK4,PPM1J,PPP2CA,PPP2CB,PPP2R1A,PPP2R3B,PPP2R5A,PPP2R5B,PPP2R5C,PPP2R5D,PPP2R5E,PTPA,PTTG1,RAD21,SLK,SMC1A,SMC3,STAG2,TGFB1
April Mediated Signaling	7.42	0.744	CHUK,ELK1,FOS,IKBKB,IKBKE,IKBKG,JUN,MAP2K4,MAP2K7,MAP3K1,MAP3K14,MAPK11,MAPK12,MAPK14,MAPK8,MAPK9,NFAT5,NFATC1,NFATC2,NFATC3,NFATC4,NFKB2,NFKBIA,NFKBIB,NFKBIE,RELA,TRAF1,TRAF3,TRAF6
HIPPO signaling	10.9	0.671	AJUBA,BTRC,CD44,CSNK1D,CUL1,DLG1,DLG5,FAT4,FRMD6,ITCH,LATS1,LATS2,LLGL1,MOB1A,PARD3,PATJ,PPM1J,PPP1CA,PPP1CB,PPP1CC,PPP1R10,PPP1R11,PPP1R12A,PPP1R14B,PPP1R3D,PPP1R7,PPP2CA,PPP2CB,PPP2R1A,PPP2R3B,PPP2R5A,PPP2R5B,PPP2R5C,PPP2R5D,PPP2R5E,PTPA,RASSF1,RASSF6,SAV1,SCRIB,SFN,SMAD3,SMAD4,SMAD5,STK4,TEAD1,TEAD2,TEAD3,TEAD4,TP53BP2,WWC1,WWTR1,YAP1,YWHAE,YWHAH,YWHAQ,YWHAZ
ERK/MAPK Signaling	7.95	0.508	ARAF,ATF4,BAD,BCAR1,CREB1,CREB3,CREB5,CREBBP,CRK,CRKL,DOCK1,EIF4EBP1,ELF1,ELF2,ELF3,ELF4,ELK1,ELK3,FOS,H3-3A/H3-3B,HRAS,HSPB1,ITGA3,ITGA5,ITGB1,JMJD7-PLA2G4B,KRAS,KSR1,LAMTOR3,MAP2K2,MAPK3,MAPKAPK5,MKNK2,MYC,MYCN,NFATC1,NRAS,PAK1,PAK4,PIK3C2A,PIK3C2G,PIK3CB,PIK3R1,PLCG1,PPM1J,PPP1CA,PPP1CB,PPP1CC,PPP1R10,PPP1R11,PPP1R12A,PPP1R14B,PPP1R3D,PPP1R7,PPP2CA,PPP2CB,PPP2R1A,PPP2R3B,PPP2R5A,PPP2R5B,PPP2R5…
FLT3 Signaling in Hematopoietic Progenitor Cells	4.62	0.537	AKT1,AKT2,ATF4,BAD,CBL,CREB1,CREB3,CREB5,CREBBP,EIF4EBP1,ELK1,FLT3LG,HRAS,KRAS,MAP2K2,MAPK11,MAPK12,MAPK14,MAPK3,NRAS,PDPK1,PIK3C2A,PIK3C2G,PIK3CB,PIK3R1,PTPN11,RAF1,RALA,RALB,RAP1B,RAP2A,RAP2B,RPS6KA1,RPS6KA2,RPS6KA3,RPS6KA4,RPS6KA5,RRAS,SHC1,STAT1,STAT3,STAT5B,STAT6
mTOR Signaling	15.2	0.581	AKT1,AKT1S1,AKT2,ARHGAP8/PRR5-ARHGAP8,ATG13,DDIT4,DGKZ,EIF3A,EIF3B,EIF3C,EIF3D,EIF3E,EIF3F,EIF3G,EIF3H,EIF3I,EIF3J,EIF3K,EIF3L,EIF3M,EIF4A1,EIF4A2,EIF4B,EIF4EBP1,EIF4G2,EIF4G3,FAU,FKBP1A,GNB1L,HMOX1,HRAS,INSR,IRS1,KRAS,MAPK3,MLST8,MT-RNR1,MT-RNR2,NRAS,PDGFC,PDPK1,PGF,PIK3C2A,PIK3C2G,PIK3CB,PIK3R1,PLD1,PLD3,PLD6,PPM1J,PPP2CA,PPP2CB,PPP2R1A,PPP2R3B,PPP2R5A,PPP2R5B,PPP2R5C,PPP2R5D,PPP2R5E,PRKAA1,PRK…
UVC-Induced MAPK Signaling	4.37	0.588	ARAF,EGFR,FOS,HRAS,JUN,KRAS,MAP2K2,MAP2K4,MAPK11,MAPK12,MAPK14,MAPK3,MAPK8,MAPK9,NRAS,PRKCI,PRKCZ,PRKD3,RAF1,RALA,RALB,RAP1B,RAP2A,RAP2B,RRAS,SMPD1,SMPD2,SMPD4,SRC,TP53
Integrin Signaling	8.28	0.502	ACTA2,ACTB,ACTG1,ACTN1,ACTN4,ACTR2,ACTR3,AKT1,AKT2,ARF1,ARF3,ARF4,ARF5,ARF6,ARHGAP5,ARPC1A,ARPC1B,ARPC4,ARPC5L,ASAP1,BCAR1,CAPN1,CAPN10,CAPN2,CAPN5,CAPN7,CAPNS1,CAV1,CRK,CRKL,CTTN,DOCK1,GIT1,GRB7,GSN,HRAS,ILK,ITGA3,ITGA5,ITGA6,ITGAE,ITGAV,ITGB1,ITGB4,ITGB5,ITGB8,KRAS,LIMS1,MAP2K2,MAP2K4,MAP3K11,MAPK3,MAPK8,MPRIP,MYL12A,MYL9,MYLK,NCK1,NCK2,NEDD9,NRAS,PAK1,PAK4,PARVA,PARVB,PDGFB,PFN1,PIK3C2A,PIK3C2…
p53 Signaling	5.66	0.541	AKT1,AKT2,APAF1,ATM,BAX,BBC3,BCL2L1,BIRC5,BRCA1,CCND1,CCNK,CDK2,CDK4,CDKN1A,CDKN2A,COQ8A,CSNK1D,CTNNB1,DRAM1,EP300,GADD45A,GADD45B,GNL3,HDAC9,HIPK2,JUN,KAT2B,MAPK14,MAPK8,MDM2,MDM4,MED1,PCNA,PERP,PIK3C2A,PIK3C2G,PIK3CB,PIK3R1,PML,PPP1R13B,PRKDC,RB1,SCO2,SFN,ST13,STAG1,THBS1,TIGAR,TNFRSF10A,TNFRSF10B,TOPBP1,TP53,TP53BP2
Neuregulin Signaling	5.17	0.531	ADAM17,AKT1,AKT2,AREG,BAD,CDK5,CDKN1B,CRK,CRKL,EGFR,ELK1,ERBB2,ERBB4,ERBIN,EREG,ERRFI1,GRB7,HRAS,HSP90AA1,HSP90AB1,HSP90B1,ITGA3,ITGA5,ITGB1,KRAS,MAP2K2,MAPK3,MYC,NRAS,PDPK1,PICK1,PIK3R1,PLCG1,PRKCI,PRKCZ,PRKD3,PSEN1,PTPN11,RAF1,RALA,RALB,RAP1B,RAP2A,RAP2B,RNF41,RPS6,RPS6KB2,RRAS,SHC1,SRC,STAT5B
IGF-1 Signaling	9.21	0.606	AKT1,AKT2,BAD,CASP9,CCN1,CCN2,CCN3,CSNK2A1,CSNK2B,ELK1,FOS,FOXO3,HRAS,IGFBP1,IGFBP2,IGFBP3,IGFBP4,IGFBP6,IGFBP7,IRS1,JUN,KRAS,MAP2K2,MAPK3,MAPK8,NEDD4,NRAS,PDPK1,PIK3C2A,PIK3C2G,PIK3CB,PIK3R1,PRKACA,PRKACB,PRKAG1,PRKAG2,PRKAR1A,PRKAR1B,PRKAR2A,PRKCI,PRKCZ,PTPN11,PXN,RAF1,RALA,RALB,RAP1B,RAP2A,RAP2B,RPS6KB2,RRAS,SFN,SHC1,SOCS3,SOCS4,SOCS5,SOCS6,SOCS7,STAT3,YWHAE,YWHAH,YWHAQ,YWHAZ
RANK Signaling in Osteoclasts	7.21	0.591	AKT1,AKT2,BIRC2,CALM1 (includes others),CBL,CHP1,CHUK,ELK1,FOS,GSN,IKBKB,IKBKE,IKBKG,JUN,MAP2K2,MAP2K4,MAP2K6,MAP2K7,MAP3K1,MAP3K10,MAP3K11,MAP3K14,MAP3K15,MAP3K2,MAP3K5,MAP3K7,MAP3K9,MAPK11,MAPK12,MAPK14,MAPK3,MAPK8,MAPK9,MITF,NFATC1,NFATC2,NFKB2,NFKBIA,NFKBIB,NFKBIE,PIK3C2A,PIK3C2G,PIK3CB,PIK3R1,PTK2B,RAF1,RELA,SRC,TAB2,TNFRSF11A,TRAF6,XIAP
B Cell Activating Factor Signaling	6.63	0.707	CHUK,ELK1,FOS,IKBKB,IKBKE,IKBKG,JUN,MAP2K4,MAP2K7,MAP3K1,MAP3K14,MAPK11,MAPK12,MAPK14,MAPK8,MAPK9,NFAT5,NFATC1,NFATC2,NFATC3,NFATC4,NFKB2,NFKBIA,NFKBIB,NFKBIE,RELA,TRAF1,TRAF3,TRAF6
Cardiac Hypertrophy Signaling	5.05	0.446	ADCY3,ADCY7,ADRB2,AKT1,CACNA1D,CALM1 (includes others),CHP1,CREB1,CREBBP,EIF2B2,EIF2B3,EIF2B4,ELK1,EP300,GNA11,GNA13,GNA15,GNAI2,GNAI3,GNAQ,GNAS,GNAZ,GNB1,GNB1L,GNB2,GNB4,GNG10,GNG5,HRAS,HSPB1,IRS1,JUN,KRAS,MAP2K2,MAP2K3,MAP2K4,MAP2K6,MAP2K7,MAP3K1,MAP3K10,MAP3K11,MAP3K14,MAP3K15,MAP3K2,MAP3K5,MAP3K7,MAP3K9,MAPK11,MAPK12,MAPK14,MAPK3,MAPK8,MAPK9,MAPKAPK2,MAPKAPK3,MEF2A,MEF2D,MYL12A,MYL6,MYL6B,MYL…
Reelin Signaling in Neurons	5.36	0.504	ACTR2,ACTR3,AFDN,AKT1,AKT2,APBB1,APOE,APP,ARHGEF1,ARHGEF11,ARHGEF12,ARHGEF16,ARHGEF2,ARPC1A,ARPC1B,ARPC4,ARPC5L,CAMK2D,CDK5,CFL1,CRK,CRKL,FRK,GRIN2A,GRINA,ITGA3,ITGA5,ITGA6,ITGB1,LIMK1,LRP8,LYN,MAP2K2,MAP2K3,MAP2K4,MAP2K5,MAP2K6,MAP2K7,MAP3K10,MAP3K11,MAP3K9,MAPK12,MAPK3,MAPK8,MAPK8IP1,MAPK8IP2,MAPK8IP3,MAPK9,MAPT,NDEL1,NECTIN3,PAFAH1B2,PAFAH1B3,PDK2,PDK3,PIK3C2A,PIK3C2G,PIK3CB,PIK3R1,RAC1,RAP1B,…
IL-6 Signaling	5.59	0.512	ABCB1,AKT1,AKT2,CEBPB,CHUK,COL1A1,CSNK2A1,CSNK2B,CXCL8,ELK1,FOS,HRAS,HSPB1,IKBKB,IKBKE,IKBKG,IL1R2,IL1RAP,IL1RN,IL6ST,JUN,KRAS,MAP2K2,MAP2K3,MAP2K4,MAP2K6,MAP2K7,MAP3K14,MAP3K7,MAP4K4,MAPK11,MAPK12,MAPK14,MAPK3,MAPK8,MAPK9,MAPKAPK2,NFKB2,NFKBIA,NFKBIB,NFKBIE,NRAS,PIK3C2A,PIK3C2G,PIK3CB,PIK3R1,PTPN11,RAF1,RALA,RALB,RAP1B,RAP2A,RAP2B,RELA,RRAS,SHC1,SOCS3,STAT3,TAB1,TNFAIP6,TNFRSF11B,TNFRSF1A,TNFRSF…
Xenobiotic Metabolism General Signaling Pathway	5.85	0.503	ABCA2,AHR,AKT1,AKT2,ARNT,CREBBP,CUL3,EIF2AK3,EP300,FTL,GCLC,GSTK1,GSTM3,GSTO1,GSTO2,GSTP1,GSTZ1,HMOX1,HRAS,KEAP1,KRAS,MAP2K2,MAP2K3,MAP2K4,MAP2K5,MAP2K6,MAP2K7,MAP3K1,MAP3K10,MAP3K11,MAP3K14,MAP3K15,MAP3K2,MAP3K5,MAP3K7,MAP3K9,MAPK11,MAPK12,MAPK14,MAPK3,MAPK8,MAPK9,MGST1,MGST2,MGST3,NFE2L2,NQO1,NQO2,NR1H2,NR1H3,NRAS,PIK3C2A,PIK3C2G,PIK3CB,PIK3R1,PRKCI,PRKCZ,PRKD3,RAF1,RALA,RALB,RAP1B,RAP2A,RAP2B,…
Cell Cycle: G1/S Checkpoint Regulation	6.39	0.612	ATM,BTRC,CCND1,CCND3,CCNE2,CDC25A,CDK2,CDK4,CDK6,CDKN1A,CDKN1B,CDKN2A,CUL1,E2F2,E2F3,E2F4,E2F6,E2F7,E2F8,GNL3,HDAC10,HDAC11,HDAC2,HDAC3,HDAC5,HDAC6,HDAC7,HDAC9,MDM2,MYC,PA2G4,PAK1IP1,RB1,RBL1,RPL11,SMAD3,SMAD4,SUV39H1,TFDP1,TGFB1,TP53
3-phosphoinositide Biosynthesis	6.26	0.497	ACP6,CDC25A,CDC25B,CDC25C,CDIPT,DOT1L,DUSP10,DUSP11,DUSP12,DUSP14,DUSP23,DUSP5,DUSP8,EYA4,HACD2,IGBP1,ITPK1,MINPP1,MTMR2,MTMR4,MTMR6,MTMR8,NT5C,NUDT1,NUDT12,NUDT14,NUDT15,NUDT2,NUDT3,NUDT4,NUDT5,PDXP,PGAM5,PI4K2A,PI4K2B,PI4KB,PIK3C2A,PIK3C2G,PIK3CB,PIK3R1,PIKFYVE,PIP4K2B,PIP5K1C,PLPP6,PPFIA1,PPFIA3,PPFIA4,PPM1H,PPP1CA,PPP1CC,PPP1R12A,PPP1R12C,PPP1R13B,PPP1R14B,PPP1R1B,PPP1R7,PPP1R8,PPP2R5A,PPP2R5…
CD40 Signaling	5.29	0.585	CD40,CHUK,FOS,ICAM1,IKBKB,IKBKE,IKBKG,JUN,MAP2K2,MAP2K3,MAP2K4,MAP2K5,MAP2K6,MAP2K7,MAP3K14,MAP3K7,MAPK11,MAPK12,MAPK14,MAPK3,MAPK8,MAPK9,MAPKAPK2,NFKB2,NFKBIA,NFKBIB,NFKBIE,PIK3C2A,PIK3C2G,PIK3CB,PIK3R1,PTGS2,RELA,STAT3,TANK,TRAF1,TRAF3,TRAF6
Remodeling of Epithelial Adherens Junctions	6.15	0.603	ACTA2,ACTB,ACTG1,ACTN1,ACTN4,ACTR2,ACTR3,APC,ARF6,ARPC1A,ARPC1B,ARPC4,ARPC5L,CDH1,CLIP1,CTNNA1,CTNNB1,DNM1,DNM2,HGS,IQGAP1,MAPRE3,MET,NME1,RAB5A,RAB5B,RAB5C,RALA,SRC,TUBA1A,TUBA1B,TUBA1C,TUBA4A,TUBB,TUBB2A,TUBB3,TUBB4A,TUBB4B,TUBB6,TUBG1,ZYX
PI3K/AKT Signaling	5.61	0.48	AKT1,AKT2,BAD,BCL2L1,CCND1,CDC37,CDKN1A,CDKN1B,CHUK,CTNNB1,EIF4EBP1,EPM2A,FOXO3,GDF15,GSK3A,GYS1,HRAS,HSP90AA1,HSP90AB1,HSP90B1,IKBKB,IKBKE,IKBKG,IL13RA1,IL15RA,IL17RB,IL17RC,IL1R2,IL20RB,IL4R,IL6ST,ILK,INPP5J,INPP5K,INPPL1,ITGA3,ITGA5,ITGB1,KRAS,LIMS1,MAP2K2,MAP3K5,MAPK3,MAPK8IP1,MDM2,NFKB2,NFKBIA,NFKBIB,NFKBIE,NRAS,PDPK1,PIK3CB,PIK3R1,PPM1J,PPP2CA,PPP2CB,PPP2R1A,PPP2R3B,PPP2R5A,PPP2R5B,PPP2R5C,…
D-myo-inositol (1,4,5,6)-Tetrakisphosphate Biosynthesis	6.52	0.518	ACP6,CDC25A,CDC25B,CDC25C,DOT1L,DUSP10,DUSP11,DUSP12,DUSP14,DUSP23,DUSP5,DUSP8,EYA4,HACD2,IGBP1,IPMK,ITPK1,MINPP1,MTMR2,MTMR4,MTMR6,MTMR8,NT5C,NUDT1,NUDT12,NUDT14,NUDT15,NUDT2,NUDT3,NUDT4,NUDT5,PDXP,PGAM5,PIKFYVE,PLPP6,PPFIA1,PPFIA3,PPFIA4,PPM1H,PPP1CA,PPP1CC,PPP1R12A,PPP1R12C,PPP1R13B,PPP1R14B,PPP1R1B,PPP1R7,PPP1R8,PPP2R5A,PPP2R5B,PPP2R5D,PPP2R5E,PPP4C,PPP4R1,PPP5C,PPTC7,PTPA,PTPN1,PTPN11,PTPN12…
D-myo-inositol (3,4,5,6)-tetrakisphosphate Biosynthesis	6.52	0.518	ACP6,CDC25A,CDC25B,CDC25C,DOT1L,DUSP10,DUSP11,DUSP12,DUSP14,DUSP23,DUSP5,DUSP8,EYA4,HACD2,IGBP1,IPMK,ITPK1,MINPP1,MTMR2,MTMR4,MTMR6,MTMR8,NT5C,NUDT1,NUDT12,NUDT14,NUDT15,NUDT2,NUDT3,NUDT4,NUDT5,PDXP,PGAM5,PIKFYVE,PLPP6,PPFIA1,PPFIA3,PPFIA4,PPM1H,PPP1CA,PPP1CC,PPP1R12A,PPP1R12C,PPP1R13B,PPP1R14B,PPP1R1B,PPP1R7,PPP1R8,PPP2R5A,PPP2R5B,PPP2R5D,PPP2R5E,PPP4C,PPP4R1,PPP5C,PPTC7,PTPA,PTPN1,PTPN11,PTPN12…
3-phosphoinositide Degradation	8.2	0.535	ACP6,CDC25A,CDC25B,CDC25C,DOT1L,DUSP10,DUSP11,DUSP12,DUSP14,DUSP23,DUSP5,DUSP8,EYA4,HACD2,IGBP1,INPP4A,INPP4B,INPP5E,INPP5J,INPP5K,INPPL1,ITPK1,MINPP1,MTM1,MTMR1,MTMR14,MTMR2,MTMR3,MTMR4,MTMR6,MTMR8,NT5C,NUDT1,NUDT12,NUDT14,NUDT15,NUDT2,NUDT3,NUDT4,NUDT5,PDXP,PGAM5,PIKFYVE,PIP4P1,PLPP6,PPFIA1,PPFIA3,PPFIA4,PPM1H,PPP1CA,PPP1CC,PPP1R12A,PPP1R12C,PPP1R13B,PPP1R14B,PPP1R1B,PPP1R7,PPP1R8,PPP2R5A,PPP2R…
TWEAK Signaling	5.92	0.714	APAF1,BAG4,BID,BIRC2,CASP3,CASP7,CASP9,CHUK,CYCS,FADD,IKBKB,IKBKE,IKBKG,MAP3K14,NFKB2,NFKBIA,NFKBIB,NFKBIE,RELA,RIPK1,TNFRSF12A,TRADD,TRAF1,TRAF3,XIAP
BAG2 Signaling Pathway	4.7	0.628	BAG2,CASP3,CDKN1A,HSP90AA1,HSPA14,HSPA1A/HSPA1B,HSPA2,HSPA4,HSPA5,HSPA6,MAPK14,MAPK3,MAPKAPK2,MAPT,MDM2,MYC,NFKB2,PINK1,PSME1,PSME2,PSME3,PSME4,PSMF1,RELA,SIRT3,STUB1,TP53
Actin Nucleation by ARP-WASP Complex	4.35	0.542	ACTR2,ACTR3,ARPC1A,ARPC1B,ARPC4,ARPC5L,BAIAP2,HRAS,ITGA3,ITGA5,ITGB1,KRAS,NCK1,NCK2,NRAS,PPP1R12A,PPP1R12C,RAC1,RAC2,RAC3,RALA,RALB,RAP1B,RAP2A,RAP2B,RHOA,RHOC,RHOD,RHOF,RHOG,RHOQ,RHOT1,RHOT2,RND3,ROCK1,ROCK2,RRAS,VASP,WASL
Wnt/β-catenin Signaling	5.54	0.48	ACVR1,ACVR2A,ACVR2B,AKT1,AKT2,APC,APC2,APPL1,APPL2,BCL9,BMPR2,BTRC,CCND1,CD44,CDH1,CDH3,CDKN2A,CREBBP,CSNK1A1,CSNK1D,CSNK1G1,CSNK1G2,CSNK1G3,CSNK2A1,CSNK2B,CTNNB1,DVL1,DVL2,DVL3,EP300,FZD1,FZD2,FZD3,FZD6,GJA1,GNAQ,GSK3A,HNF1A,ILK,JUN,KREMEN1,KREMEN2,LRP5,LRP6,MAP3K7,MDM2,MMP7,MYC,NR5A2,PIN1,PPARD,PPM1J,PPP2CA,PPP2CB,PPP2R1A,PPP2R3B,PPP2R5A,PPP2R5B,PPP2R5C,PPP2R5D,PPP2R5E,PTPA,RARB,RARG,RUVBL2,SMO…
GNRH Signaling	4.34	0.457	ADCY3,ADCY7,ATF4,CACNA1D,CACNB1,CACNB3,CACNG4,CACNG6,CACNG8,CALM1 (includes others),CAMK2D,CREB1,CREB3,CREB5,CREBBP,EGFR,EGR1,ELK1,FOS,GNA11,GNA15,GNAI2,GNAI3,GNAQ,GNAS,GNB1,GNG5,HRAS,ITPR1,ITPR2,JUN,KRAS,MAP2K2,MAP2K3,MAP2K4,MAP2K6,MAP2K7,MAP3K1,MAP3K10,MAP3K11,MAP3K14,MAP3K15,MAP3K2,MAP3K5,MAP3K7,MAP3K9,MAPK11,MAPK12,MAPK14,MAPK3,MAPK8,MAPK9,NFKB2,NRAS,PAK1,PAK4,PLCB3,PRKACA,PRKACB,PRKAG1,PRKAG…
Death Receptor Signaling	7.55	0.593	ACTA2,ACTB,ACTG1,APAF1,ARHGDIB,BID,BIRC2,CASP3,CASP7,CASP9,CFLAR,CHUK,CYCS,DAXX,DFFA,DIABLO,FADD,HSPB1,HTRA2,IKBKB,IKBKE,IKBKG,LIMK1,LMNA,MAP2K4,MAP2K7,MAP3K14,MAP3K5,MAP4K4,MAPK8,NFKB2,NFKBIA,NFKBIB,NFKBIE,PARP10,PARP11,PARP4,PARP6,PARP9,RELA,RIPK1,ROCK1,SPTAN1,TANK,TIPARP,TNFRSF10A,TNFRSF10B,TNFRSF1A,TNFRSF1B,TNFRSF21,TNFSF10,TNKS2,TRADD,XIAP
CDK5 Signaling	6.42	0.546	ADCY3,ADCY7,CABLES1,CAPN1,CDK5,EGR1,GNAS,HRAS,ITGA3,ITGA6,ITGB1,KRAS,LAMB1,LAMC1,MAP2K2,MAPK11,MAPK12,MAPK14,MAPK3,MAPK6,MAPK8,MAPK9,MAPT,NRAS,PPM1J,PPP1CA,PPP1CB,PPP1CC,PPP1R10,PPP1R11,PPP1R12A,PPP1R14B,PPP1R1B,PPP1R3D,PPP1R7,PPP2CA,PPP2CB,PPP2R1A,PPP2R3B,PPP2R5A,PPP2R5B,PPP2R5C,PPP2R5D,PPP2R5E,PRKACA,PRKACB,PRKAG1,PRKAG2,PRKAR1A,PRKAR1B,PRKAR2A,PTPA,RAF1,RALA,RALB,RAP1B,RAP2A,RAP2B,RRAS
Androgen Signaling	6.16	0.515	CACNA1D,CACNB1,CACNB3,CACNG4,CACNG6,CACNG8,CALM1 (includes others),CALR,CCND1,CCNH,CREBBP,DNAJB1,EP300,ERCC2,ERCC3,GNA11,GNA13,GNA15,GNAI2,GNAI3,GNAQ,GNAS,GNAZ,GNB1,GNB1L,GNB2,GNB4,GNG10,GNG5,GTF2A1,GTF2E1,GTF2F1,GTF2H1,GTF2H3,GTF2H4,HSP90AA1,HSPA4,JUN,KAT2B,KAT7,MAPK3,NCOA1,NCOA2,NCOA4,NFKB2,POLR2A,POLR2B,POLR2C,POLR2E,POLR2F,POLR2H,POLR2I,POLR2J,POLR2L,PRKACA,PRKACB,PRKAG1,PRKAG2,PRKAR1A,PRKAR1…
Lymphotoxin β Receptor Signaling	5.5	0.623	AKT1,AKT2,APAF1,BCL2L1,BIRC2,CASP3,CASP9,CHUK,CREBBP,CXCL1,CYCS,DIABLO,EP300,IKBKB,IKBKE,IKBKG,LTB,LTBR,MAP3K14,MAPK3,NFKB2,NFKBIA,PDPK1,PIK3C2A,PIK3C2G,PIK3CB,PIK3R1,RELA,RELB,TRAF1,TRAF3,TRAF4,TRAF6
Production of Nitric Oxide and Reactive Oxygen Species in Macrophages	5.28	0.468	AKT1,AKT2,APOE,CHUK,CLU,CREBBP,CYBA,CYBB,FOS,IFNGR2,IKBKB,IKBKE,IKBKG,IRF1,JUN,LYZ,MAP2K4,MAP2K7,MAP3K1,MAP3K10,MAP3K11,MAP3K14,MAP3K15,MAP3K2,MAP3K5,MAP3K7,MAP3K9,MAPK11,MAPK12,MAPK14,MAPK3,MAPK8,MAPK9,NFKB2,NFKBIA,NFKBIB,NFKBIE,PCYOX1,PIK3C2A,PIK3C2G,PIK3CB,PIK3R1,PLCG1,PPM1J,PPP1CA,PPP1CB,PPP1CC,PPP1R10,PPP1R11,PPP1R12A,PPP1R14B,PPP1R3D,PPP1R7,PPP2CA,PPP2CB,PPP2R1A,PPP2R3B,PPP2R5A,PPP2R5B,PPP2…
JAK/Stat Signaling	4.21	0.525	AKT1,AKT2,BCL2L1,CDKN1A,CEBPB,FOS,GNAQ,HRAS,JUN,KRAS,MAP2K2,MAPK3,NFKB2,NRAS,PIAS3,PIAS4,PIK3C2A,PIK3C2G,PIK3CB,PIK3R1,PTPN1,PTPN11,PTPN6,RAF1,RALA,RALB,RAP1B,RAP2A,RAP2B,RELA,RRAS,SHC1,SOCS3,SOCS4,SOCS5,SOCS6,SOCS7,STAT1,STAT3,STAT5B,STAT6,TYK2
Superpathway of Inositol Phosphate Compounds	7.23	0.495	ACP6,CDC25A,CDC25B,CDC25C,CDIPT,DOT1L,DUSP10,DUSP11,DUSP12,DUSP14,DUSP23,DUSP5,DUSP8,EYA4,HACD2,IGBP1,INPP5A,INPP5E,INPP5J,INPP5K,INPPL1,IPMK,IPPK,ITPK1,ITPKA,ITPKC,MINPP1,MTMR2,MTMR4,MTMR6,MTMR8,NT5C,NUDT1,NUDT12,NUDT14,NUDT15,NUDT2,NUDT3,NUDT4,NUDT5,PDXP,PGAM5,PI4K2A,PI4K2B,PI4KB,PIK3C2A,PIK3C2G,PIK3CB,PIK3R1,PIKFYVE,PIP4K2B,PIP4P1,PIP5K1C,PLCB3,PLCD1,PLCD3,PLCD4,PLCG1,PLPP6,PPFIA1,PPFIA3,PPFIA…
D-myo-inositol-5-phosphate Metabolism	6.12	0.5	ACP6,CDC25A,CDC25B,CDC25C,DOT1L,DUSP10,DUSP11,DUSP12,DUSP14,DUSP23,DUSP5,DUSP8,EYA4,HACD2,IGBP1,ITPK1,MINPP1,MTMR2,MTMR4,MTMR6,MTMR8,NT5C,NUDT1,NUDT12,NUDT14,NUDT15,NUDT2,NUDT3,NUDT4,NUDT5,PDXP,PGAM5,PIKFYVE,PIP4P1,PLCB3,PLCD1,PLCD3,PLCD4,PLCG1,PLPP6,PPFIA1,PPFIA3,PPFIA4,PPM1H,PPP1CA,PPP1CC,PPP1R12A,PPP1R12C,PPP1R13B,PPP1R14B,PPP1R1B,PPP1R7,PPP1R8,PPP2R5A,PPP2R5B,PPP2R5D,PPP2R5E,PPP4C,PPP4R1,PPP5…
Endocannabinoid Cancer Inhibition Pathway	4.19	0.469	ADCY3,ADCY7,AKT1,AKT1S1,AKT2,ATF4,BAD,CAMKK2,CASP3,CASP7,CASP9,CCND1,CCND3,CCNE2,CDH1,CDKN1A,CDKN1B,CREB1,CREB3,CREB5,CREBBP,CTNNB1,GNA13,GNAI2,GNAI3,GNAQ,GNB1L,HNF1A,MAP2K2,MAP2K3,MAP2K4,MAP2K5,MAP2K6,MAP2K7,MAPK14,MAPK3,MLST8,MYC,NSMAF,NUPR1,PDGFC,PGF,PIK3C2A,PIK3C2G,PIK3CB,PIK3R1,PRKAA1,PRKACA,PRKACB,PRKAG1,PRKAG2,PRKAR1A,PRKAR1B,PRKAR2A,RAF1,RHOA,ROCK1,ROCK2,SMPD1,SMPD2,SMPD4,SPTLC1,SRC,TRIB3…
Small Cell Lung Cancer Signaling	5.97	0.592	AKT1,AKT2,APAF1,BCL2L1,BID,BIRC2,CASP9,CCND1,CCNE2,CDK2,CDK4,CDK6,CDKN1B,CHUK,CYCS,FHIT,IKBKB,IKBKE,IKBKG,MYC,NFKB2,NFKBIA,NFKBIB,NFKBIE,PA2G4,PIAS3,PIK3C2A,PIK3C2G,PIK3CB,PIK3R1,PTGS2,RARB,RB1,RELA,RXRB,SUV39H1,TFDP1,TP53,TRAF1,TRAF3,TRAF4,TRAF6
NRF2-mediated Oxidative Stress Response	13.8	0.582	ABCC4,ACTA2,ACTB,ACTG1,AKR1A1,AKR7A2,AKT1,ATF4,CBR1,CCT7,CDC34,CLPP,CREBBP,CUL3,DNAJA1,DNAJA2,DNAJA3,DNAJB1,DNAJB11,DNAJB12,DNAJB2,DNAJB5,DNAJB6,DNAJC1,DNAJC10,DNAJC13,DNAJC14,DNAJC17,DNAJC19,DNAJC21,DNAJC3,DNAJC4,DNAJC5,DNAJC9,EIF2AK3,ENC1,EP300,EPHX1,ERP29,FOS,FOSL1,FTH1,FTL,GCLC,GCLM,GPX2,GSTK1,GSTM3,GSTO1,GSTO2,GSTP1,GSTZ1,HACD3,HERPUD1,HMOX1,HRAS,HSPB8,JUN,JUNB,JUND,KEAP1,KRAS,MAFF,MAFK,MAP2…
PTEN Signaling	6.6	0.532	AKT1,AKT2,BAD,BCAR1,BCL2L1,BMPR1A,BMPR1B,BMPR2,CASP3,CASP9,CBL,CCND1,CDKN1A,CDKN1B,CHUK,CSNK2A1,CSNK2B,EGFR,FGFR2,FGFR3,FGFR4,FOXO3,FOXO4,GSK3A,HRAS,IKBKB,IKBKE,IKBKG,ILK,INPP5J,INPP5K,INPPL1,INSR,ITGA3,ITGA5,ITGB1,KRAS,MAGI3,MAGIX,MAP2K2,MAPK3,MCRS1,NFKB2,NRAS,PDPK1,PIK3CB,PIK3R1,PRKCZ,RAC1,RAC2,RAC3,RAF1,RALA,RALB,RAP1B,RAP2A,RAP2B,RELA,RPS6KB2,RRAS,SHARPIN,SHC1,SIRT6,TGFBR1,TGFBR2,TNFRSF11A,YW…
PI3K Signaling in B Lymphocytes	5.5	0.5	AKT1,AKT2,ATF4,ATF5,ATF7,BLNK,C3,CALM1 (includes others),CAMK2D,CBL,CD40,CD81,CHP1,CHUK,CREB1,ELK1,FOS,FOXO3,HRAS,IKBKB,IKBKE,IKBKG,IL4R,IRS1,ITPR1,ITPR2,JUN,KRAS,LYN,MALT1,MAP2K2,MAPK3,NFAT5,NFATC1,NFATC2,NFATC3,NFATC4,NFKB2,NFKBIA,NFKBIB,NFKBIE,NRAS,PDIA3,PDPK1,PIK3AP1,PIK3CB,PIK3R1,PLCB3,PLCD1,PLCD3,PLCD4,PLCG1,PLCL2,PLEKHA1,PLEKHA3,PRKCI,PRKCZ,RAC1,RAF1,RALA,RALB,RAP1B,RAP2A,RAP2B,RELA,RRAS,S…
Salvage Pathways of Pyrimidine Ribonucleotides	5.84	0.546	ACVR2A,AK1,AK4,AK7,AKT2,APOBEC3B,ARAF,CDA,CDK1,CDK18,CDK2,CDK4,CDK5,CDK6,CMPK1,CMPK2,CSNK1A1,CSNK1D,DAPK1,DMPK,DYRK1A,EIF2AK2,FAM20B,GRK6,HIPK1,IRAK1,LIMK1,LIMK2,MAP2K2,MAP2K3,MAP2K4,MAP2K6,MAP3K9,MAPK3,MAPK6,MAPK8,MAPK9,NME1,NME2,NME3,NME4,PAK1,PIM1,PKN1,PLK1,POMK,PRKAA1,PRPF4B,PYCR3,SGK1,UCK2,UCKL1,UPP1
IL-1 Signaling	7.55	0.593	ADCY3,ADCY7,CHUK,ECSIT,FOS,GNA11,GNA13,GNA15,GNAI2,GNAI3,GNAQ,GNAS,GNAZ,GNB1,GNB1L,GNB2,GNB4,GNG10,GNG5,IKBKB,IKBKE,IKBKG,IL1RAP,IRAK1,IRAK2,JUN,MAP2K3,MAP2K4,MAP2K6,MAP2K7,MAP3K1,MAP3K14,MAP3K7,MAPK11,MAPK12,MAPK14,MAPK8,MAPK9,NFKB2,NFKBIA,NFKBIB,NFKBIE,PRKACA,PRKACB,PRKAG1,PRKAG2,PRKAR1A,PRKAR1B,PRKAR2A,RELA,TAB1,TAB2,TOLLIP,TRAF6
Myc Mediated Apoptosis Signaling	5.73	0.64	ADRB2,APAF1,BAX,BBC3,BCL2L1,BID,CASP3,CASP9,CDKN2A,CFLAR,CHUK,CREBBP,CYCS,FADD,IKBKB,IKBKE,IKBKG,MDM2,MYC,NFKB2,PRKACA,PRKACB,PRKAG1,PRKAG2,PRKAR1A,PRKAR1B,PRKAR2A,TNFRSF11B,TNFRSF1A,TNFRSF1B,TP53,TRADD
CXCR4 Signaling	4.71	0.467	ADCY3,ADCY7,AKT1,AKT2,ARHGEF11,BCAR1,CRK,CXCR4,DOCK1,EGR1,ELK1,ELMO2,ELMO3,FOS,GNA11,GNA13,GNA15,GNAI2,GNAI3,GNAQ,GNAS,GNAZ,GNB1,GNB1L,GNB2,GNB4,GNG10,GNG5,HRAS,ITPR1,ITPR2,JUN,KRAS,LYN,MAP2K2,MAP2K4,MAPK12,MAPK3,MAPK8,MAPK9,MYL12A,MYL6,MYL6B,MYL9,NRAS,PAK1,PAK4,PIK3C2A,PIK3C2G,PIK3CB,PIK3R1,PLCB3,PRKCI,PRKCZ,PRKD3,PXN,RAC1,RAC2,RAC3,RAF1,RALA,RALB,RAP1B,RAP2A,RAP2B,RHOA,RHOC,RHOD,RHOF,RHOG,RHOQ,…
FAT10 Cancer Signaling Pathway	4.5	0.609	ACVR1,ACVR2A,ACVR2B,AKT1,AKT2,BMPR2,CHUK,CTNNB1,CXCR4,HOXB9,IKBKB,IKBKE,IKBKG,MAD2L2,NFKB2,NFKBIA,PCNA,RELA,SMAD3,SMAD4,STAT3,TGFB1,TGFBR1,TGFBR2,TNFRSF11B,TNFRSF1A,TNFRSF1B,TP53
Endocannabinoid Developing Neuron Pathway	6.87	0.548	ADCY3,ADCY7,AKT1,AKT1S1,AKT2,ARAF,ATF4,BRCA1,CCND1,CDKN1B,CREB1,CREB3,CREB5,CREBBP,CTNNB1,GNAI2,GNAI3,GNB1,GNB1L,GNG5,HRAS,KRAS,MAP2K2,MAP2K3,MAP2K4,MAP2K5,MAP2K6,MAP2K7,MAPK11,MAPK12,MAPK14,MAPK3,MAPK6,MAPK8,MAPK9,MGLL,MLST8,NRAS,PIK3C2A,PIK3C2G,PIK3CB,PIK3R1,PRKACA,PRKACB,PRKAG1,PRKAG2,PRKAR1A,PRKAR1B,PRKAR2A,RAC1,RAC2,RAC3,RAF1,RALA,RALB,RAP1B,RAP1GAP,RAP2A,RAP2B,RHOA,RRAS,SRC,STAT3
NER Pathway	7.89	0.583	CCNH,CETN2,CHAF1A,COPS2,COPS5,COPS6,COPS7A,COPS7B,CUL4A,DDB1,DDB2,EP300,ERCC1,ERCC2,ERCC3,ERCC6,GPS1,GTF2H1,GTF2H3,GTF2H4,H3-3A/H3-3B,LIG1,NEDD8,PCNA,POLA2,POLD1,POLD2,POLD3,POLD4,POLE,POLE4,POLR2A,POLR2B,POLR2C,POLR2E,POLR2F,POLR2H,POLR2I,POLR2J,POLR2L,PRIM1,PRIM2,RAD23B,RBX1,RFC2,RFC3,RFC4,RNF111,RPA1,RPA2,RPA3,SLC19A1,TCEA1,TOP2A,UBE2I,USP7,UVSSA,XAB2,XPA,XRCC1
Protein Kinase A Signaling	6.34	0.43	ADCY3,ADCY7,ADD3,AKAP1,AKAP10,AKAP11,AKAP12,AKAP13,AKAP17A,AKAP8,ANAPC11,ANAPC13,ANAPC2,ANAPC4,ANAPC7,APEX1,ATF4,BAD,CALM1 (includes others),CAMK2D,CDC14B,CDC25A,CDC25B,CDC25C,CDC27,CHP1,CHUK,CREB1,CREB3,CREB5,CREBBP,CTNNB1,DUSP10,DUSP11,DUSP12,DUSP22,DUSP5,DUSP8,ELK1,EPM2A,FLNA,FLNB,GNA13,GNAI2,GNAI3,GNAQ,GNAS,GNB1,GNB1L,GNB2,GNB4,GNG10,GNG5,GSK3A,GYS1,H1-10,H1-2,H3-3A/H3-3B,HNF1A,ITPR1,ITPR2,KD…
VEGF Signaling	4.31	0.505	ACTA2,ACTB,ACTG1,ACTN1,ACTN4,AKT1,AKT2,ARNT,BAD,BCL2L1,EIF1,EIF1AX,EIF2B2,EIF2B3,EIF2B4,EIF2S1,EIF2S3,ELAVL1,FOXO3,HRAS,KRAS,MAP2K2,MAPK3,NRAS,PDGFC,PGF,PIK3C2A,PIK3C2G,PIK3CB,PIK3R1,PLCG1,PTK2B,PTPN11,PTPN6,PXN,RAF1,RALA,RALB,RAP1B,RAP2A,RAP2B,ROCK1,ROCK2,RRAS,SFN,SH2D2A,SHC1,SRC,VEGFB,YWHAE
Unfolded protein response	6.44	0.643	ATF4,CALR,CANX,CD82,CEBPB,CEBPD,CEBPG,CEBPZ,DNAJA2,DNAJC3,EDEM1,EIF2AK3,ERN1,HSP90B1,HSPA14,HSPA1A/HSPA1B,HSPA2,HSPA4,HSPA5,HSPA6,MAP2K7,MAP3K5,MAPK8,MBTPS2,NFE2L2,P4HB,PDIA6,PPP1R15A,SCAP,SEL1L,SREBF1,SREBF2,SYVN1,UBXN4,VCP,XBP1
Cell Cycle: G2/M DNA Damage Checkpoint Regulation	6.67	0.673	ATM,AURKA,BRCA1,BTRC,CCNB1,CCNB2,CCNB3,CDC25B,CDC25C,CDK1,CDKN1A,CDKN2A,CKS2,CUL1,EP300,GADD45A,HIPK2,KAT2B,MDM2,MDM4,PKMYT1,PLK1,PPM1D,PRKDC,RPS6KA1,SFN,TOP2A,TP53,TRIP12,YWHAE,YWHAH,YWHAQ,YWHAZ
PFKFB4 Signaling Pathway	5.66	0.652	ATF4,CREB1,CREB3,CREB5,CREBBP,FGF2,GNAS,GPI,HK1,MAP2K2,MAP2K3,MAP2K4,MAP2K5,MAP2K6,MAP2K7,MAPK3,NCOA3,PFKFB4,PFKM,PRKACA,PRKACB,PRKAG1,PRKAG2,PRKAR1A,PRKAR1B,PRKAR2A,RPS6KA5,TGFB1,TKT,TP53
Actin Cytoskeleton Signaling	7.25	0.486	ABI2,ACTA2,ACTB,ACTG1,ACTN1,ACTN4,ACTR2,ACTR3,APC,APC2,ARHGAP24,ARHGAP35,ARHGEF1,ARHGEF12,ARPC1A,ARPC1B,ARPC4,ARPC5L,BAIAP2,BCAR1,BRK1,CFL1,CRK,CRKL,CSK,CYFIP1,CYFIP2,DIAPH1,DIAPH3,DOCK1,EZR,F2R,FGF19,FGF2,FLNA,FN1,GIT1,GNA13,GSN,HRAS,IQGAP1,IQGAP2,IQGAP3,ITGA3,ITGA5,ITGB1,KRAS,LIMK1,LIMK2,MAP2K2,MAPK3,MPRIP,MSN,MYH10,MYH14,MYH3,MYH9,MYL12A,MYL6,MYL6B,MYL9,MYLK,NCKAP1,NRAS,PAK1,PAK4,PDGFB,PDGFC,P…
Rac Signaling	8.9	0.589	ABI2,ACTR2,ACTR3,ARFIP2,ARPC1A,ARPC1B,ARPC4,ARPC5L,BAIAP2,BRK1,CD44,CFL1,CYBB,CYFIP1,CYFIP2,ELK1,ELK4,HRAS,IQGAP1,IQGAP2,IQGAP3,ITGA3,ITGA5,ITGB1,JUN,KRAS,LIMK1,LIMK2,MAP2K2,MAP2K4,MAP2K7,MAP3K1,MAP3K11,MAPK3,MAPK8,MCF2L,NCKAP1,NFKB2,NRAS,PAK1,PAK4,PARD3,PARD6A,PIK3C2A,PIK3C2G,PIK3CB,PIK3R1,PIKFYVE,PIP4K2B,PIP5K1C,PLD1,PRKCI,PRKCZ,PTK2B,RAC1,RAF1,RALA,RALB,RAP1B,RAP2A,RAP2B,RELA,RHOA,RRAS,SH3RF1,…
ILK Signaling	8.03	0.511	ACTA2,ACTB,ACTG1,ACTN1,ACTN4,AKT1,AKT2,ATF4,CASP3,CCND1,CDH1,CFL1,CREB1,CREB3,CREB5,CREBBP,CTNNB1,DOCK1,FBLIM1,FERMT2,FLNA,FLNB,FN1,FOS,GSK3A,ILK,IRS1,ITGB1,ITGB4,ITGB5,ITGB8,JUN,KRT18,LIMS1,MAP2K4,MAP2K6,MAPK12,MAPK3,MAPK8,MAPK9,MUC1,MYC,MYH10,MYH14,MYH3,MYH9,MYL6,MYL6B,MYL9,NACA,NCK2,NFKB2,PARVA,PARVB,PDGFC,PDPK1,PGF,PIK3C2A,PIK3C2G,PIK3CB,PIK3R1,PPM1J,PPP1R12A,PPP1R14B,PPP2CA,PPP2CB,PPP2R1A,PP…
Hypoxia Signaling in the Cardiovascular System	6.84	0.608	AKT1,ARNT,ATF4,ATM,BIRC6,CDC34,COPS5,CREB1,CREB3,CREB5,CREBBP,CSNK1D,EDN1,EP300,HIF1AN,HSP90AA1,HSP90AB1,HSP90B1,JUN,LDHA,MDM2,NFKBIA,NFKBIB,NFKBIE,NQO1,P4HB,SUMO1,TP53,UBE2A,UBE2C,UBE2E2,UBE2G2,UBE2H,UBE2I,UBE2J1,UBE2L3,UBE2L6,UBE2M,UBE2Q2,UBE2R2,UBE2S,UBE2T,UBE2V1,UBE2Z,VHL
4-1BB Signaling in T Lymphocytes	5.57	0.719	CHUK,IKBKB,IKBKE,IKBKG,JUN,MAP2K2,MAP2K4,MAP3K14,MAP3K5,MAPK11,MAPK12,MAPK14,MAPK3,MAPK8,MAPK9,NFKB2,NFKBIA,NFKBIB,NFKBIE,RELA,TNFRSF9,TNFSF9,TRAF1
Ephrin Receptor Signaling	6.95	0.5	ACTR2,ACTR3,AKT1,AKT2,ARPC1A,ARPC1B,ARPC4,ARPC5L,ATF4,BCAR1,CFL1,CREB1,CREB3,CREB5,CREBBP,CRK,CRKL,CXCR4,DOK1,EFNA3,EFNA4,EFNB1,EFNB2,EPHA1,EPHA10,EPHA2,EPHA3,EPHB4,GNA11,GNA13,GNA15,GNAI2,GNAI3,GNAQ,GNAS,GNAZ,GNB1,GNB1L,GNB2,GNB4,GNG10,GNG5,GRIN2A,GRINA,HRAS,ITGA3,ITGA5,ITGB1,KRAS,LIMK1,LIMK2,MAP2K2,MAP3K14,MAP4K4,MAPK3,NCK1,NCK2,NRAS,PAK1,PAK4,PDGFB,PDGFC,PDGFD,PGF,PIK3C2G,PTPN11,PTPN13,PXN,RAC…
CD27 Signaling in Lymphocytes	7.36	0.679	APAF1,BCL2L1,BID,CASP3,CASP9,CHUK,CYCS,FOS,IKBKB,IKBKE,IKBKG,JUN,MAP2K2,MAP2K3,MAP2K4,MAP2K5,MAP2K6,MAP2K7,MAP3K1,MAP3K10,MAP3K11,MAP3K14,MAP3K15,MAP3K2,MAP3K5,MAP3K7,MAP3K9,MAPK12,MAPK8,MAPK9,NFKB2,NFKBIA,NFKBIB,NFKBIE,RELA,SIVA1
Colorectal Cancer Metastasis Signaling	4.84	0.439	ADCY3,ADCY7,AKT1,AKT2,APC,APPL1,ARRB1,BAD,BAX,BCL2L1,BIRC5,CASP3,CASP9,CCND1,CDH1,CTNNB1,DVL1,E2F4,EGFR,FOS,FZD1,FZD2,FZD3,FZD6,GNAS,GNB1,GNB1L,GNB2,GNB4,GNG10,GNG5,GRK2,HNF1A,HRAS,IL6ST,JUN,KRAS,LRP5,LRP6,MAP2K2,MAP2K4,MAPK12,MAPK3,MAPK8,MAPK9,MLH1,MMP1,MMP15,MMP16,MMP17,MMP24,MMP7,MSH2,MSH3,MSH6,MYC,NFKB2,NRAS,PDGFC,PGF,PIK3C2A,PIK3C2G,PIK3CB,PIK3R1,PRKACA,PRKACB,PRKAG1,PRKAG2,PRKAR1A,PRKAR1B,P…
Amyloid Processing	5.73	0.64	AKT1,AKT2,APH1A,APH1B,APP,BACE2,CAPN1,CAPN10,CAPN2,CAPN5,CAPN7,CAPNS1,CDK5,CSNK1A1,CSNK1D,CSNK2A1,CSNK2B,MAPK11,MAPK12,MAPK14,MAPK3,MAPT,NCSTN,PRKACA,PRKACB,PRKAG1,PRKAG2,PRKAR1A,PRKAR1B,PRKAR2A,PSEN1,PSENEN
Pancreatic Adenocarcinoma Signaling	7.12	0.56	AKT1,AKT2,BAD,BCL2L1,BIRC5,BRCA2,CASP9,CCND1,CDK2,CDK4,CDKN1A,CDKN1B,CDKN2A,E2F2,E2F3,E2F4,E2F6,E2F7,E2F8,EGFR,ELK1,ERBB2,HMOX1,KRAS,MAP2K2,MAP2K4,MAPK12,MAPK3,MAPK8,MAPK9,MDM2,NFKB2,PA2G4,PDGFC,PGF,PIK3C2A,PIK3C2G,PIK3CB,PIK3R1,PLD1,PLD3,PLD6,PTGS2,RAC1,RAF1,RALA,RALBP1,RB1,RELA,SMAD3,SMAD4,STAT1,STAT3,SUV39H1,TFDP1,TGFB1,TGFBR1,TGFBR2,TP53,TYK2,VEGFB
Huntington's Disease Signaling	8.75	0.498	AKT1,AKT2,AP2A2,APAF1,ARFIP2,ATF4,ATP5F1A,ATP5F1B,ATP5F1D,ATP5F1E,ATP5MC1,ATP5PF,BAX,BCL2L1,CAPN1,CAPN10,CAPN2,CAPN5,CAPN7,CAPNS1,CASP3,CASP7,CASP9,CDK5,CLTA,CLTB,CREB1,CREB3,CREB5,CREBBP,CTSD,CYCS,DCTN1,DNAJB1,DNAJC5,DNM1,DNM2,EGFR,EP300,GLS,GNA11,GNA15,GNAQ,GNB1,GNB1L,GNB2,GNB4,GNG10,GNG5,GOSR1,GPAA1,HDAC10,HDAC11,HDAC2,HDAC3,HDAC5,HDAC6,HDAC7,HDAC9,HIP1,HRAS,HSPA14,HSPA1A/HSPA1B,HSPA2,HSPA4,HS…
Necroptosis Signaling Pathway	4.98	0.478	BIRC2,CAMK2D,CAPN1,CAPN10,CAPN2,CAPN5,CAPN7,CAPNS1,CFLAR,CHP1,CHUK,CYBB,DAPK1,EIF2AK2,FADD,FKBP1A,GLUL,IKBKB,IKBKG,IRF3,JMJD7-PLA2G4B,MAP3K7,MDM2,PAM16,PELI1,PGAM5,PYCARD,RB1,RBCK1,RBL1,RIPK1,RIPK3,RNF31,SHARPIN,SLC25A10,SLC25A3,SLC25A4,SLC25A5,SLC25A6,STAT1,TAB1,TAB2,TICAM1,TIMM10,TIMM17B,TIMM23,TIMM23B,TIMM44,TIMM50,TIMM8A,TIMM8B,TLR4,TNFRSF10A,TNFRSF10B,TNFRSF11B,TNFRSF1A,TNFRSF1B,TNFSF10,TNIP…
IL-8 Signaling	5.69	0.47	AKT1,AKT2,ARAF,ARRB2,BAX,BCL2L1,CCND1,CCND3,CDH1,CHUK,CSTB,CXCL1,CXCL8,CYBB,EGFR,EIF4EBP1,FOS,GNA13,GNAI2,GNAI3,GNAS,GNB1,GNB1L,GNB2,GNB4,GNG10,GNG5,HMOX1,HRAS,ICAM1,IKBKB,IKBKE,IKBKG,IQGAP1,IRAK1,IRAK2,ITGAV,ITGB5,JUN,KRAS,LASP1,LIMK1,LIMK2,MAP2K2,MAP2K4,MAP4K4,MAPK12,MAPK3,MAPK8,MAPK9,MYL9,NFKBIB,NRAS,PDGFC,PGF,PIK3C2A,PIK3C2G,PIK3CB,PIK3R1,PLD1,PLD3,PLD6,PRKCI,PRKCZ,PRKD3,PTGS2,PTK2B,RAB11FIP2…
EIF2 Signaling	22	0.629	ACTA2,ACTB,AGO1,AGO4,AKT1,AKT2,ATF4,ATF5,CCND1,EIF1,EIF1AX,EIF2AK1,EIF2AK2,EIF2AK3,EIF2AK4,EIF2B2,EIF2B3,EIF2B4,EIF2S1,EIF2S3,EIF3A,EIF3B,EIF3C,EIF3D,EIF3E,EIF3F,EIF3G,EIF3H,EIF3I,EIF3J,EIF3K,EIF3L,EIF3M,EIF4A1,EIF4A2,EIF4G2,EIF4G3,EIF5,FAU,HRAS,HSPA5,INSR,KRAS,MAP2K2,MAPK3,MT-RNR1,MT-RNR2,MYC,MYCN,NRAS,PABPC1,PAIP1,PDPK1,PIK3C2A,PIK3C2G,PIK3CB,PIK3R1,PPP1CA,PPP1CB,PPP1CC,PPP1R15A,PTBP1,RAF1,RALA…
Role of CHK Proteins in Cell Cycle Checkpoint Control	8.76	0.702	ATM,ATMIN,BRCA1,CDC25A,CDC25C,CDK1,CDK2,CDKN1A,CLSPN,E2F2,E2F3,E2F4,E2F6,E2F7,E2F8,MDC1,NBN,PCNA,PLK1,PPM1J,PPP2CA,PPP2CB,PPP2R1A,PPP2R3B,PPP2R5A,PPP2R5B,PPP2R5C,PPP2R5D,PPP2R5E,PTPA,RAD1,RAD50,RFC2,RFC3,RFC4,RPA1,SLC19A1,TLK1,TLK2,TP53
Ceramide Signaling	6.23	0.568	AKT1,AKT2,BAD,CTSD,CYCS,DIABLO,FOS,HRAS,JUN,KRAS,KSR1,MAP2K4,MAP3K1,MAPK3,MAPK8,NFKB2,NRAS,NSMAF,PIK3C2A,PIK3C2G,PIK3CB,PIK3R1,PPM1J,PPP2CA,PPP2CB,PPP2R1A,PPP2R3B,PPP2R5A,PPP2R5B,PPP2R5C,PPP2R5D,PPP2R5E,PRKCZ,PTPA,RAF1,RALA,RALB,RAP1B,RAP2A,RAP2B,RELA,RRAS,SMPD1,SMPD2,SMPD4,SPHK1,SPHK2,TNFRSF11B,TNFRSF1A,TNFRSF1B
Hepatic Fibrosis Signaling Pathway	5.66	0.427	ACTA2,ACVR1,ACVR2A,ACVR2B,AKT1,AKT2,ARAF,ATF4,BMPR2,CACNA1D,CALM1 (includes others),CASP3,CCL2,CCN2,CCND1,CD40,CDKN1B,CEBPB,CHUK,COL1A1,CREB1,CREB3,CREB5,CREBBP,CTNNB1,CXCL8,CYBB,DVL1,DVL2,DVL3,EDN1,ELK1,EZH2,FGF2,FOS,FOXO4,FTH1,FTL,FZD1,FZD2,FZD3,FZD6,GNAI2,GNAI3,HNF1A,HRAS,ICAM1,IKBKB,IKBKE,IKBKG,IL1R2,IL1RAP,IL1RN,IRAK1,IRAK2,ITGA3,ITGA5,ITGB1,JUN,KRAS,LRP5,LRP6,MAP2K2,MAP2K3,MAP2K4,MAP2K5,MAP…
Inhibition of ARE-Mediated mRNA Degradation Pathway	7.76	0.557	AGO1,AGO4,AKT1,AKT2,CNOT1,CNOT10,CNOT6,CNOT8,CNOT9,DCP1A,DCP2,DDX6,DIS3L,EDC3,EDC4,EXOSC2,EXOSC4,EXOSC5,EXOSC6,EXOSC7,EXOSC9,LTB,MAP3K7,MAPK11,MAPK12,MAPK14,MAPK3,MAPK6,MAPKAPK2,PABPN1,PAPOLA,PARN,PPM1J,PPP2CA,PPP2CB,PPP2R1A,PPP2R3B,PPP2R5A,PPP2R5B,PPP2R5C,PPP2R5D,PPP2R5E,PRKACA,PRKACB,PRKAG1,PRKAG2,PRKAR1A,PRKAR1B,PRKAR2A,PSME1,PSME2,PSME3,PSME4,PSMF1,PTPA,SFN,TIA1,TNFRSF11B,TNFRSF1A,TNFRSF1B,TN…
Induction of Apoptosis by HIV1	11	0.738	APAF1,BAK1,BAX,BBC3,BCL2L1,BID,BIRC2,CASP3,CASP9,CHUK,CXCR4,CYCS,DAXX,DFFA,DIABLO,FADD,HTRA2,IKBKB,IKBKE,IKBKG,MAP2K4,MAP2K7,MAP3K14,MAP3K5,MAPK12,MAPK8,MAPK9,NFKB2,NFKBIA,NFKBIB,NFKBIE,RELA,RIPK1,SLC25A10,SLC25A3,SLC25A4,SLC25A5,SLC25A6,TNFRSF11B,TNFRSF1A,TNFRSF1B,TP53,TRADD,TRAF1,XIAP
RhoA Signaling	7.13	0.545	ABL2,ACTA2,ACTB,ACTG1,ACTR2,ACTR3,ANLN,ARHGAP1,ARHGAP12,ARHGAP35,ARHGAP5,ARHGAP8/PRR5-ARHGAP8,ARHGEF1,ARHGEF11,ARHGEF12,ARPC1A,ARPC1B,ARPC4,ARPC5L,BAIAP2,CDC42EP1,CDC42EP2,CDC42EP3,CDC42EP5,CFL1,DLC1,EPHA1,EZR,GNA13,KTN1,LIMK1,LIMK2,LPAR6,MPRIP,MSN,MYL12A,MYL6,MYL6B,MYL9,MYLK,NEDD4,PFN1,PIKFYVE,PIP4K2B,PIP5K1C,PKN1,PLD1,PPP1CB,PPP1R12A,PTK2B,RAPGEF2,RAPGEF6,RDX,RHOA,RHPN1,RND3,ROCK1,ROCK2,RTKN,SE…
Signaling by Rho Family GTPases	8.15	0.488	ACTA2,ACTB,ACTG1,ACTR2,ACTR3,ARFIP2,ARHGEF1,ARHGEF11,ARHGEF12,ARHGEF16,ARHGEF18,ARHGEF19,ARHGEF2,ARPC1A,ARPC1B,ARPC4,ARPC5L,BAIAP2,CDC42EP1,CDC42EP2,CDC42EP3,CDC42EP5,CDH1,CDH3,CDH6,CFL1,CLIP1,CYBB,CYFIP1,DIAPH3,ELK1,EZR,FOS,GNA11,GNA13,GNA15,GNAI2,GNAI3,GNAQ,GNAS,GNAZ,GNB1,GNB1L,GNB2,GNB4,GNG10,GNG5,IQGAP1,ITGA3,ITGA5,ITGB1,JUN,LIMK1,LIMK2,MAP2K2,MAP2K4,MAP2K7,MAP3K10,MAP3K11,MAP3K20,MAP3K21,MAP…
PPARα/RXRα Activation	7.66	0.505	ACAA1,ACVR1,ACVR2A,ACVR2B,ADCY3,ADCY7,ADIPOR1,ADIPOR2,AIP,AP2A2,BCL3,BMPR2,CAND1,CHUK,CPT1B,CREBBP,CYP2C18,EP300,FASN,GK,GNA11,GNA15,GNAQ,GNAS,GOT2,GPD2,HELZ2,HRAS,HSP90AA1,HSP90AB1,HSP90B1,IKBKB,IKBKE,IKBKG,IL1R2,IL1RAP,INSR,IRS1,ITGB5,JUN,KRAS,MAP2K2,MAP2K3,MAP2K4,MAP2K6,MAP2K7,MAP3K14,MAP3K7,MAP4K4,MAPK14,MAPK3,MAPK8,MED1,MED24,NCOA3,NCOA6,NFKB2,NFKBIA,NFKBIB,NFKBIE,NR2C2,NR2F1,NRAS,PDIA3,PLCB…
TNFR1 Signaling	5.73	0.64	APAF1,BID,BIRC2,CASP3,CASP7,CASP9,CHUK,CYCS,FADD,FOS,IKBKB,IKBKE,IKBKG,JUN,MADD,MAP2K4,MAP3K1,MAP3K14,MAP4K2,MAPK8,NFKB2,NFKBIA,NFKBIB,NFKBIE,PAK1,PAK4,RELA,RIPK1,TANK,TNFRSF1A,TRADD,XIAP
TNFR2 Signaling	4.16	0.667	BIRC2,CHUK,FOS,IKBKB,IKBKE,IKBKG,JUN,MAP2K4,MAP3K1,MAP3K14,MAPK8,NFKB2,NFKBIA,NFKBIB,NFKBIE,RELA,TANK,TNFRSF1B,TRAF1,XIAP
Apoptosis Signaling	8.81	0.606	AIFM1,APAF1,BAD,BAK1,BAX,BCL2L1,BID,BIRC2,BIRC6,CAPN1,CAPN10,CAPN2,CAPN5,CAPN7,CAPNS1,CASP3,CASP7,CASP9,CDK1,CHUK,CYCS,DFFA,DIABLO,ENDOG,HRAS,HTRA2,IKBKB,IKBKE,IKBKG,KRAS,LMNA,MAP2K2,MAP2K4,MAP2K7,MAP3K14,MAP3K5,MAP4K4,MAPK3,MAPK8,NFKB2,NFKBIA,NFKBIB,NFKBIE,NRAS,PLCG1,RAF1,RALA,RALB,RAP1B,RAP2A,RAP2B,RELA,ROCK1,RPS6KA1,RRAS,SPTAN1,TNFRSF1A,TNFRSF1B,TP53,XIAP
tRNA Charging	6.64	0.718	AARS1,CARS1,DARS1,DARS2,EARS2,EPRS1,FARS2,FARSA,GARS1,HARS1,HARS2,IARS1,IARS2,KARS1,LARS1,LARS2,MARS1,MARS2,QARS1,RARS1,RARS2,SARS1,SARS2,TARS2,VARS,VARS2,WARS1,YARS1

## Sheet: SARS-CoV-2 NHBE (GSE147507)
© 2000-2020 QIAGEN. All rights reserved.
Ingenuity Canonical Pathways	-log(p-value)	Ratio	Molecules
Hepatic Fibrosis Signaling Pathway	13	0.179	ACVR1,AKT3,ATF4,CALM1 (includes others),CCN2,CEBPB,CXCL8,EDN1,FOXO1,FZD1,ICAM1,IKBKE,IL1A,IL1B,IL1RN,IL33,IL36G,IRAK2,IRAK3,ITGA5,ITGB3,JAK1,LRP5,MAP2K1,MAP2K2,MAP2K3,MAP2K6,MAPK1,MAPK12,MMP1,MMP13,MYC,MYLK,NCF2,NFKB1,NFKB2,NFKBIA,NFKBIE,PDCD4,PDGFB,PIK3C2B,PIK3R1,PIK3R2,PRKACB,PRKAG2,PTEN,RAP1A,RASD2,RHOB,RHOC,RHOF,RHOV,RND1,RPS6KB1,SDHB,SMAD3,SOD2,TGFB1,TGFB3,TIMP1,TNF,TRPM7,VEGFA,VEGFC,WNT4,WN…
Interferon Signaling	11.8	0.5	IFI6,IFIT1,IFIT3,IFITM1,IFITM2,IFITM3,IFNAR2,IFNGR1,IFNGR2,IRF9,ISG15,JAK1,MX1,OAS1,PSMB8,STAT1,STAT2,TAP1
IL-17A Signaling in Airway Cells	11	0.354	AKT3,CCL20,CXCL1,CXCL2,CXCL3,CXCL5,CXCL6,IKBKE,IL6,JAK1,MAP2K1,MAP2K2,MAPK1,MAPK12,NFKB1,NFKB2,NFKBIA,NFKBIE,PIK3C2B,PIK3R1,PIK3R2,PTEN,TRAF3IP2
Systemic Lupus Erythematosus In B Cell Signaling Pathway	10.7	0.185	AKT3,BCL2L11,BLNK,CALM1 (includes others),CCND2,CSF2,CXCL8,FOXO1,IFIH1,IFIT3,IFNAR2,IFNGR1,IFNGR2,IL1A,IL1B,IL33,IL36G,IL6,IL6R,IRF7,IRF9,ISG15,ISG20,JAK1,LIF,LTB,LYN,MAP2K1,MAP2K2,MAPK1,MYC,NFATC3,NFATC4,NFKB1,NFKB2,PDPK1,PIK3C2B,PIK3R1,PIK3R2,RAP1A,RASD2,STAT1,STAT2,TGFB1,TGFB3,TICAM1,TNF,TNFSF14,TNFSF15,TRAF2,TRAF3
Acute Phase Response Signaling	10.5	0.218	AKT3,C1R,C1S,C3,CEBPB,CFB,FN1,HMOX2,IKBKE,IL1A,IL1B,IL1RN,IL33,IL36G,IL6,IL6R,MAP2K1,MAP2K2,MAP2K3,MAP2K6,MAPK1,MAPK12,NFKB1,NFKB2,NFKBIA,NFKBIE,PDPK1,PIK3R1,PIK3R2,RAP1A,RASD2,SAA1,SAA2,SAA2-SAA4,SERPINA3,SOCS3,SOD2,TNF,TRAF2
HMGB1 Signaling	10.4	0.224	AKT3,CSF2,CXCL8,ICAM1,IFNGR1,IFNGR2,IL1A,IL1B,IL33,IL36G,IL6,LIF,LTB,MAP2K1,MAP2K2,MAP2K3,MAP2K6,MAPK1,MAPK12,NFKB1,NFKB2,PIK3C2B,PIK3R1,PIK3R2,PLAT,RAP1A,RASD2,RHOB,RHOC,RHOF,RHOV,RND1,TGFB1,TGFB3,TNF,TNFSF14,TNFSF15
IL-6 Signaling	10	0.248	AKT3,CEBPB,CXCL8,HSPB1,IKBKE,IL1A,IL1B,IL1RN,IL33,IL36G,IL6,IL6R,MAP2K1,MAP2K2,MAP2K3,MAP2K6,MAPK1,MAPK12,NFKB1,NFKB2,NFKBIA,NFKBIE,PIK3C2B,PIK3R1,PIK3R2,RAP1A,RASD2,SOCS3,TNF,TRAF2,VEGFA
Senescence Pathway	8.73	0.171	ACVR1,AKT3,ASXL1,ATM,ATR,CALM1 (includes others),CAPN2,CAPN7,CAT,CDC25B,CDK1,CEBPB,CXCL8,E2F4,ETS1,IKBKE,IL1A,IL6,MAP2K1,MAP2K2,MAP2K3,MAP2K6,MAPK1,MAPK12,NFATC3,NFATC4,NFKB1,NFKB2,PIK3C2B,PIK3R1,PIK3R2,PML,PPP2R1A,PPP2R5B,PTEN,RAP1A,RASD2,RASSF5,SAA1,SAA2,SAA2-SAA4,SMAD3,SMAD5,SOD2,TGFB1,TGFB3,TLR2
Production of Nitric Oxide and Reactive Oxygen Species in Macrophages	8.71	0.197	AKT3,APOD,CAT,CLU,IFNGR1,IFNGR2,IKBKE,JAK1,MAP2K1,MAP3K8,MAPK1,MAPK12,NCF2,NFKB1,NFKB2,NFKBIA,NFKBIE,PCYOX1,PIK3C2B,PIK3R1,PIK3R2,PPP1CC,PPP1R10,PPP1R14B,PPP1R3C,PPP2R1A,PPP2R5B,RAP1A,RHOB,RHOC,RHOF,RHOV,RND1,S100A8,STAT1,TLR2,TNF
Colorectal Cancer Metastasis Signaling	8.45	0.174	AKT3,E2F4,FZD1,GNB2,IFNGR1,IL6,IL6R,JAK1,LRP5,MAP2K1,MAP2K2,MAPK1,MAPK12,MMP1,MMP10,MMP13,MMP9,MSH6,MYC,NFKB1,NFKB2,PIK3C2B,PIK3R1,PIK3R2,PRKACB,PRKAG2,PTGS2,RAP1A,RASD2,RHOB,RHOC,RHOF,RHOV,RND1,SMAD3,STAT1,TGFB1,TGFB3,TLR2,TNF,VEGFA,VEGFC,WNT4,WNT7A
PI3K Signaling in B Lymphocytes	8.23	0.217	ABL1,AKT3,ATF4,ATF6,BLNK,C3,CALM1 (includes others),DAPP1,IKBKE,LYN,MAP2K1,MAP2K2,MAPK1,NFATC3,NFATC4,NFKB1,NFKB2,NFKBIA,NFKBIE,PDPK1,PIK3R1,PIK3R2,PLCD3,PLCE1,PLEKHA2,PLEKHA3,PTEN,RAP1A,RASD2,VAV3
B Cell Receptor Signaling	7.81	0.189	ABL1,AKT3,ATF4,BCL2A1,BLNK,CALM1 (includes others),DAPP1,ETS1,FOXO1,GSK3A,IKBKE,LYN,MAP2K1,MAP2K2,MAP2K3,MAP2K6,MAP3K8,MAPK1,MAPK12,NFATC3,NFATC4,NFKB1,NFKB2,NFKBIA,NFKBIE,PDPK1,PIK3C2B,PIK3R1,PIK3R2,PTEN,RAP1A,RASD2,RASSF5,RPS6KB1,VAV3
Role of Pattern Recognition Receptors in Recognition of Bacteria and Viruses	7.65	0.201	C3,CSF2,CXCL8,DDX58,EIF2AK2,IFIH1,IL1A,IL1B,IL33,IL36G,IL6,IRF7,LIF,LTB,MAPK1,MAPK12,NFKB1,NFKB2,OAS1,OAS2,OAS3,PIK3C2B,PIK3R1,PIK3R2,TGFB1,TGFB3,TICAM1,TLR2,TNF,TNFSF14,TNFSF15
CD40 Signaling	7.63	0.292	ICAM1,IKBKE,MAP2K1,MAP2K2,MAP2K3,MAP2K6,MAPK1,MAPK12,NFKB1,NFKB2,NFKBIA,NFKBIE,PIK3C2B,PIK3R1,PIK3R2,PTGS2,TNFAIP3,TRAF2,TRAF3
Role of IL-17F in Allergic Inflammatory Airway Diseases	7.46	0.357	ATF4,CSF2,CXCL1,CXCL5,CXCL6,CXCL8,IL1B,IL6,MAP2K1,MAP2K2,MAPK1,MMP13,NFKB1,NFKB2,TRAF3IP2
Pancreatic Adenocarcinoma Signaling	7.46	0.229	ABL1,AKT3,E2F4,HBEGF,JAK1,MAP2K1,MAP2K2,MAPK1,MAPK12,MMP9,NFKB1,NFKB2,PA2G4,PIK3C2B,PIK3R1,PIK3R2,PLD2,PTGS2,SMAD3,STAT1,TGFA,TGFB1,TGFB3,VEGFA,VEGFC
Role of PKR in Interferon Induction and Antiviral Response	7.43	0.222	BID,DDX58,EIF2AK2,HSP90AB1,HSPA8,IFIH1,IFNAR2,IFNGR1,IFNGR2,IKBKE,IL1B,IRF9,JAK1,MAP2K3,MAP2K6,MAPK1,MAPK12,NFKB1,NFKB2,NFKBIA,NFKBIE,PDGFB,STAT1,STAT2,TNF,TRAF3
IL-8 Signaling	7.43	0.18	AKT3,CCND2,CSTB,CXCL1,CXCL8,GNA12,GNA13,GNB2,HBEGF,ICAM1,IKBKE,IRAK2,IRAK3,ITGB3,MAP2K1,MAP2K2,MAPK1,MAPK12,MMP9,NCF2,NFKB1,PIK3C2B,PIK3R1,PIK3R2,PLD2,PTGS2,RAP1A,RASD2,RHOB,RHOC,RHOF,RHOV,RND1,RPS6KB1,VEGFA,VEGFC
Cardiac Hypertrophy Signaling (Enhanced)	7.27	0.133	ACVR1,ADRB2,AKT3,ATF6,BORCS8-MEF2B,CALM1 (includes others),CSF2,CXCL8,EDN1,EIF2B4,FGF1,FGFR2,FZD1,GHR,GNA11,GNA12,GNA13,GNA15,GSK3A,HDAC3,HSPB1,IKBKE,IL1A,IL1B,IL33,IL36G,IL6,IL6R,IL7R,ITGA5,LIF,LTB,MAP2K1,MAP2K2,MAP2K3,MAP2K6,MAP3K20,MAP3K8,MAPK1,MAPK12,MYC,NFATC3,NFATC4,NFKB1,NFKB2,PDE5A,PIK3C2B,PIK3R1,PIK3R2,PLCD3,PLCE1,PRKACB,PRKAG2,PTEN,PTGS2,RAP1A,RASD2,RPS6KB1,TGFB1,TGFB3,TNF,TNFSF14,TNFSF…
14-3-3-mediated Signaling	7.26	0.213	AKT3,FOXO1,GSK3A,MAP2K1,MAP2K2,MAPK1,MAPK12,PIK3C2B,PIK3R1,PIK3R2,PLCD3,PLCE1,RAP1A,RASD2,TNF,TRAF2,TUBA1A,TUBA1C,TUBA4A,TUBB,TUBB2A,TUBB3,TUBB4B,TUBB6,TUBG1,YWHAG,YWHAH
Neuroinflammation Signaling Pathway	7.06	0.153	ACVR1,AKT3,ATF4,BIRC3,CD86,CFLAR,CXCL8,FZD1,GABRP,GLUL,HLA-B,ICAM1,IFNGR1,IFNGR2,IKBKE,IL1B,IL6,IL6R,IRAK2,IRAK3,IRF7,JAK1,MAPK1,MAPK12,MMP9,NCF2,NFATC3,NFATC4,NFE2L2,NFKB1,NFKB2,PIK3C2B,PIK3R1,PIK3R2,PLA2G6,PSENEN,PTGS2,SOD2,STAT1,TGFB1,TGFB3,TICAM1,TLR2,TNF,TRAF3,XIAP
p38 MAPK Signaling	6.74	0.212	ATF4,BORCS8-MEF2B,CDC25B,DAXX,DUSP1,DUSP10,HSPB1,IL1A,IL1B,IL1RN,IL33,IL36G,IRAK2,IRAK3,MAP2K3,MAP2K6,MAPK12,MYC,PLA2G6,RPS6KB1,STAT1,TGFB1,TGFB3,TNF,TRAF2
Lymphotoxin β Receptor Signaling	6.74	0.302	AKT3,CXCL1,IKBKE,LTB,MAPK1,NFKB1,NFKB2,NFKBIA,PDPK1,PIK3C2B,PIK3R1,PIK3R2,RELB,TNFSF14,TRAF2,TRAF3
Glioma Invasiveness Signaling	6.64	0.257	F2R,HMMR,ITGB3,MAPK1,MMP9,PIK3C2B,PIK3R1,PIK3R2,PLAU,PLAUR,RAP1A,RASD2,RHOB,RHOC,RHOF,RHOV,RND1,TIMP1,TIMP3
NF-κB Signaling	6.61	0.179	AKT3,BMP2,BMP4,EIF2AK2,FGFR2,GHR,IL1A,IL1B,IL1RN,IL33,IL36G,IRAK3,MAP2K6,MAP3K8,NFKB1,NFKB2,NFKBIA,NFKBIE,PIK3C2B,PIK3R1,PIK3R2,PRKACB,RAP1A,RASD2,RELB,TGFA,TLR2,TNF,TNFAIP3,TNIP1,TRAF2,TRAF3
PPAR Signaling	6.61	0.221	HSP90AB1,IKBKE,IL1A,IL1B,IL1RN,IL33,IL36G,MAP2K1,MAP2K2,MAPK1,NCOR1,NFKB1,NFKB2,NFKBIA,NFKBIE,PDGFB,PPARGC1A,PTGS2,RAP1A,RASD2,STAT5A,TNF,TRAF2
ILK Signaling	6.49	0.174	AKT3,ATF4,BMP2,FLNB,FN1,GSK3A,ITGB3,KRT18,MAP2K6,MAPK1,MAPK12,MMP9,MYC,MYH14,NFKB1,NFKB2,PDPK1,PIK3C2B,PIK3R1,PIK3R2,PPP1R14B,PPP2R1A,PPP2R5B,PTEN,PTGS2,RHOB,RHOC,RHOF,RHOV,RND1,TNF,VEGFA,VEGFC
PPARα/RXRα Activation	6.49	0.174	ACVR1,BCL3,CAND1,GHR,GNA11,GNA15,GOT2,HELZ2,HSP90AB1,IKBKE,IL1B,IL6,MAP2K1,MAP2K2,MAP2K3,MAP2K6,MAPK1,NCOR1,NFKB1,NFKB2,NFKBIA,NFKBIE,PLCD3,PLCE1,PPARGC1A,PRKAB2,PRKACB,PRKAG2,RAP1A,RASD2,SMAD3,TGFB1,TGFB3
Toll-like Receptor Signaling	6.45	0.25	EIF2AK2,IL1A,IL1B,IL1RN,IL33,IL36G,IRAK2,IRAK3,MAP2K3,MAP2K6,MAPK1,MAPK12,NFKB1,NFKB2,NFKBIA,TICAM1,TLR2,TNF,TNFAIP3
Death Receptor Signaling	6.42	0.231	BID,BIRC3,CFLAR,DAXX,HSPB1,IKBKE,NFKB1,NFKB2,NFKBIA,NFKBIE,PARP12,PARP14,PARP6,PARP9,TNF,TNFRSF10A,TNFRSF10B,TNFSF15,TNKS2,TRAF2,XIAP
Osteoarthritis Pathway	6.35	0.166	ANKH,ANXA2,ATF4,BMP2,CEBPB,CXCL8,FN1,FZD1,HDAC3,IL1B,ITGA5,JAG1,MMP1,MMP10,MMP13,MMP9,NAMPT,NFKB1,NFKB2,PPARGC1A,PRKAB2,PRKAG2,PTGS2,PTHLH,S100A8,S100A9,SDC4,SMAD3,SMAD5,TGFB1,TIMP3,TLR2,TNF,VEGFA,VEGFC
Activation of IRF by Cytosolic Pattern Recognition Receptors	6.34	0.27	DDX58,IFIH1,IKBKE,IL6,IRF7,IRF9,ISG15,MAPK12,NFKB1,NFKB2,NFKBIA,NFKBIE,PPIB,STAT1,STAT2,TNF,TRAF3
PI3K/AKT Signaling	6.34	0.177	AKT3,CDC37,FOXO1,GHR,GSK3A,HSP90AB1,IKBKE,IL6R,IL7R,ITGA5,JAK1,MAP2K1,MAP2K2,MAP3K8,MAPK1,NFKB1,NFKB2,NFKBIA,NFKBIE,PDPK1,PIK3R1,PIK3R2,PPP2R1A,PPP2R5B,PTEN,PTGS2,RAP1A,RASD2,RPS6KB1,YWHAG,YWHAH
Small Cell Lung Cancer Signaling	6.24	0.254	ABL1,AKT3,BID,FHIT,IKBKE,MYC,NFKB1,NFKB2,NFKBIA,NFKBIE,PA2G4,PIK3C2B,PIK3R1,PIK3R2,PTEN,PTGS2,TRAF2,TRAF3
iNOS Signaling	6.16	0.311	CALM1 (includes others),IFNGR1,IFNGR2,IKBKE,IRAK2,IRAK3,JAK1,MAPK1,MAPK12,NFKB1,NFKB2,NFKBIA,NFKBIE,STAT1
Cholecystokinin/Gastrin-mediated Signaling	6.09	0.202	BORCS8-MEF2B,EPHA4,GNA12,GNA13,IL1A,IL1B,IL1RN,IL33,IL36G,MAP2K1,MAP2K2,MAP2K3,MAP2K6,MAPK1,MAPK12,PTGS2,RAP1A,RASD2,RHOB,RHOC,RHOF,RHOV,RND1,TNF
Neuregulin Signaling	6.01	0.219	AKT3,AREG,DLG4,ERRFI1,HBEGF,HSP90AB1,ITGA5,MAP2K1,MAP2K2,MAPK1,MYC,NRG4,PDPK1,PIK3R1,PIK3R2,PTEN,RAP1A,RASD2,RPS6KB1,STAT5A,TGFA
IGF-1 Signaling	6	0.212	AKT3,CCN1,CCN2,FOXO1,IGFBP3,IGFBP6,JAK1,MAP2K1,MAP2K2,MAPK1,PDPK1,PIK3C2B,PIK3R1,PIK3R2,PRKACB,PRKAG2,RAP1A,RASD2,RPS6KB1,SOCS3,YWHAG,YWHAH
Estrogen Receptor Signaling	5.93	0.14	AKT3,ATF4,ATP5F1A,DLG4,EIF2B4,FOXA1,FOXO1,GNA11,GNA12,GNA13,GNA15,GSK3A,HDAC3,HSP90AB1,IGF2,JAK1,MAP2K1,MAP2K2,MAPK1,MED13L,MMP1,MMP10,MMP13,MMP9,MT-CYB,MYC,NCOR1,NFKB1,NFKB2,PIK3C2B,PIK3R1,PIK3R2,PLCD3,PLCE1,PPARGC1A,PRKAB2,PRKACB,PRKAG2,PTEN,RAP1A,RASD2,RPS6KB1,SOD2,TBL1XR1,VEGFA,VEGFC
Dendritic Cell Maturation	5.9	0.169	AKT3,ATF4,CD86,CSF2,HLA-B,ICAM1,IKBKE,IL1A,IL1B,IL1RN,IL32,IL33,IL36G,IL6,LTB,MAPK1,MAPK12,NFKB1,NFKB2,NFKBIA,NFKBIE,PIK3C2B,PIK3R1,PIK3R2,PLCD3,PLCE1,RELB,STAT1,STAT2,TLR2,TNF
Cardiac Hypertrophy Signaling	5.87	0.154	ADRB2,BORCS8-MEF2B,CALM1 (includes others),EIF2B4,GNA11,GNA12,GNA13,GNA15,GNB2,HSPB1,IL6,IL6R,MAP2K1,MAP2K2,MAP2K3,MAP2K6,MAP3K8,MAPK1,MAPK12,NFATC4,PIK3C2B,PIK3R1,PIK3R2,PLCD3,PLCE1,PRKACB,PRKAG2,RAP1A,RASD2,RHOB,RHOC,RHOF,RHOV,RND1,RPS6KB1,TGFB1,TGFB3
IL-15 Signaling	5.86	0.24	AKT3,CSF2,CXCL8,JAK1,MAP2K1,MAP2K2,MAPK1,MAPK12,MYC,NFKB1,NFKB2,PIK3C2B,PIK3R1,PIK3R2,RAP1A,RASD2,RPS6KB1,STAT5A
Insulin Receptor Signaling	5.82	0.186	ACLY,AKT3,EIF2B4,FOXO1,GSK3A,JAK1,LIPE,MAP2K1,MAP2K2,MAPK1,PDPK1,PIK3C2B,PIK3R1,PIK3R2,PPP1CC,PPP1R10,PPP1R14B,PPP1R3C,PRKACB,PRKAG2,PTEN,RAP1A,RASD2,RPS6KB1,SOCS3,TRIP10
Protein Kinase A Signaling	5.67	0.131	ADD3,AKAP1,AKAP10,AKAP12,ATF4,CALM1 (includes others),CDC25B,CNGB1,DUSP1,DUSP10,DUSP16,DUSP4,DUSP5,DUSP6,EYA1,FLNB,GNA13,GNB2,GSK3A,LIPE,MAP2K1,MAP2K2,MAPK1,MYLK,NFATC3,NFATC4,NFKB1,NFKB2,NFKBIA,NFKBIE,PDE5A,PLCD3,PLCE1,PPP1CC,PPP1R10,PPP1R14B,PPP1R3C,PRKACB,PRKAG2,PTEN,PTGS2,PTPN14,PTPRE,PTPRS,PTPRZ1,RAP1A,SMAD3,TGFB1,TGFB3,UBASH3B,YWHAG,YWHAH
Adrenomedullin signaling pathway	5.66	0.162	AKT3,ARNT,C3,CALM1 (includes others),CEBPB,GNA11,GNA15,GSK3A,IL1A,IL1B,IL1RN,IL33,IL36G,MAP2K1,MAP2K2,MAP2K3,MAP2K6,MAPK1,MAPK12,MYLK,NFKB1,NFKB2,PIK3C2B,PIK3R1,PIK3R2,PLCD3,PLCE1,PRKACB,PRKAG2,RAP1A,RASD2,TNF
NRF2-mediated Oxidative Stress Response	5.6	0.164	AKR1A1,ATF4,CAT,CBR1,CCT7,CDC34,DNAJB4,DNAJC15,DNAJC16,DNAJC18,DNAJC6,ENC1,FKBP5,FOSL1,GCLC,MAF,MAFF,MAP2K1,MAP2K2,MAP2K3,MAP2K6,MAPK1,NFE2L2,PIK3C2B,PIK3R1,PIK3R2,PMF1/PMF1-BGLAP,PPIB,RAP1A,RASD2,SOD2
Role of NFAT in Regulation of the Immune Response	5.53	0.166	AKT3,BLNK,BORCS8-MEF2B,CALM1 (includes others),CD86,CSNK1A1,CSNK1E,GNA11,GNA12,GNA13,GNA15,GNB2,GSK3A,HLA-B,IKBKE,LYN,MAP2K1,MAP2K2,MAPK1,NFATC3,NFATC4,NFKB1,NFKB2,NFKBIA,NFKBIE,PIK3C2B,PIK3R1,PIK3R2,RAP1A,RASD2
JAK/Stat Signaling	5.43	0.225	AKT3,CEBPB,IL6,JAK1,MAP2K1,MAP2K2,MAPK1,NFKB1,NFKB2,PIK3C2B,PIK3R1,PIK3R2,RAP1A,RASD2,SOCS3,STAT1,STAT2,STAT5A
RANK Signaling in Osteoclasts	5.41	0.216	AKT3,BIRC3,CALM1 (includes others),IKBKE,MAP2K1,MAP2K2,MAP2K6,MAP3K8,MAPK1,MAPK12,NFKB1,NFKB2,NFKBIA,NFKBIE,PIK3C2B,PIK3R1,PIK3R2,TRAF2,XIAP
TGF-β Signaling	5.41	0.208	ACVR1,BMP2,BMP4,FOXH1,INHBA,IRF7,MAP2K1,MAP2K2,MAP2K3,MAP2K6,MAPK1,MAPK12,PMEPA1,RAP1A,RASD2,SMAD3,SMAD5,TGFB1,TGFB3,VDR
Ovarian Cancer Signaling	5.36	0.18	ABL1,AKT3,BRCA1,EDN1,FZD1,MAP2K1,MAP2K2,MAPK1,MMP9,MSH6,PA2G4,PIK3C2B,PIK3R1,PIK3R2,PRKACB,PRKAG2,PTEN,PTGS2,RAP1A,RASD2,RPS6KB1,VEGFA,VEGFC,WNT4,WNT7A
IL-9 Signaling	5.29	0.333	BCL3,JAK1,NFKB1,NFKB2,PIK3C2B,PIK3R1,PIK3R2,SOCS3,STAT1,STAT5A,TNF
PFKFB4 Signaling Pathway	5.24	0.283	ATF4,GPI,HK2,MAP2K1,MAP2K2,MAP2K3,MAP2K6,MAPK1,PRKACB,PRKAG2,TGFB1,TGFB3,XDH
Apelin Endothelial Signaling Pathway	5.24	0.191	AKT3,ARNT,BORCS8-MEF2B,CALM1 (includes others),GNA11,GNA13,ICAM1,MAP2K1,MAP2K2,MAPK1,MAPK12,NFKB1,NFKB2,PIK3C2B,PIK3R1,PIK3R2,PRKAB2,PRKAG2,RAP1A,RASD2,RPS6KB1,SMAD3
IL-1 Signaling	5.18	0.209	GNA11,GNA12,GNA13,GNA15,GNB2,IKBKE,IL1A,IRAK2,IRAK3,MAP2K3,MAP2K6,MAPK1,MAPK12,NFKB1,NFKB2,NFKBIA,NFKBIE,PRKACB,PRKAG2
Sirtuin Signaling Pathway	5.03	0.137	ACLY,ARNTL,ATG12,ATG2B,ATG4B,ATG9B,ATP5F1A,ATP5F1B,BCL2L11,BPGM,CPT1A,CXCL8,DUSP6,FOXO1,GLUD1,GOT2,HSF1,LDHA,MAPK1,MAPK12,MT-CYB,MYC,NAMPT,NDUFB8,NDUFS2,NFE2L2,NFKB1,NFKB2,PFKFB3,PPARGC1A,PPIF,RRP9,SDHB,SOD2,TIMM22,TNF,TUBA1A,TUBA1C,TUBA4A,XPA
Superpathway of Cholesterol Biosynthesis	5.01	0.345	ACAT2,DHCR7,EBP,FDFT1,FDPS,HMGCS1,IDI1,LSS,SC5D,SQLE
Type I Diabetes Mellitus Signaling	4.95	0.189	BID,CD86,CPE,HLA-B,IFNGR1,IFNGR2,IKBKE,IL1B,JAK1,MAP2K3,MAP2K6,MAPK1,MAPK12,NFKB1,NFKB2,NFKBIA,NFKBIE,SOCS3,STAT1,TNF,TRAF2
T Cell Exhaustion Signaling Pathway	4.91	0.16	ACVR1,AKT3,CD86,FOXO1,HLA-B,IFNAR2,IL6,IL6R,IRF9,JAK1,LGALS9,MAPK1,MAPK12,NFATC3,NFATC4,PIK3C2B,PIK3R1,PIK3R2,PPP2R1A,PPP2R5B,PRDM1,RAP1A,RASD2,SMAD3,STAT1,STAT2,TGFB1,VEGFA
EIF2 Signaling	4.88	0.147	AGO2,AKT3,ATF4,EIF2AK2,EIF2B4,EIF2S3,EIF3C,EIF3G,EIF3I,EIF4A1,EIF4G1,EIF5,MAP2K1,MAP2K2,MAPK1,MYC,PDPK1,PIK3C2B,PIK3R1,PIK3R2,PPP1CC,PPP1R15A,RAP1A,RASD2,RPL22,RPL35,RPL8,RPL9,RPLP2,RPS11,RPS14,VEGFA,XIAP
Regulation of eIF4 and p70S6K Signaling	4.87	0.166	AGO2,AKT3,EIF2B4,EIF2S3,EIF3C,EIF3G,EIF3I,EIF4A1,EIF4EBP2,EIF4G1,ITGA5,MAP2K1,MAP2K2,MAPK1,MAPK12,PDPK1,PIK3C2B,PIK3R1,PIK3R2,PPP2R1A,PPP2R5B,RAP1A,RASD2,RPS11,RPS14,RPS6KB1
TNFR2 Signaling	4.86	0.333	BIRC3,IKBKE,NFKB1,NFKB2,NFKBIA,NFKBIE,TNF,TNFAIP3,TRAF2,XIAP
Oncostatin M Signaling	4.82	0.279	JAK1,MAP2K1,MAP2K2,MAPK1,MMP1,MMP13,PLAU,RAP1A,RASD2,STAT1,STAT5A,TIMP3
ErbB2-ErbB3 Signaling	4.77	0.231	FOXO1,GSK3A,MAP2K1,MAP2K2,MAPK1,MYC,NRG4,PDPK1,PIK3C2B,PIK3R1,PIK3R2,PTEN,RAP1A,RASD2,STAT5A
Acute Myeloid Leukemia Signaling	4.74	0.202	AKT3,IDH3B,MAP2K1,MAP2K2,MAP2K3,MAP2K6,MAPK1,MYC,NFKB1,NFKB2,PIK3C2B,PIK3R1,PIK3R2,PML,RAP1A,RASD2,RPS6KB1,STAT5A
Telomerase Signaling	4.67	0.187	ABL1,AKT3,ETS1,HDAC3,HSP90AB1,MAP2K1,MAP2K2,MAPK1,MYC,PDPK1,PIK3C2B,PIK3R1,PIK3R2,PPP2R1A,PPP2R5B,RAP1A,RASD2,TERF1,TINF2,TPP1
Apoptosis Signaling	4.63	0.192	BCL2A1,BCL2L11,BID,BIRC3,CAPN2,CAPN7,CDK1,IKBKE,MAP2K1,MAP2K2,MAPK1,NFKB1,NFKB2,NFKBIA,NFKBIE,RAP1A,RASD2,TNF,XIAP
4-1BB Signaling in T Lymphocytes	4.58	0.312	IKBKE,MAP2K1,MAP2K2,MAPK1,MAPK12,NFKB1,NFKB2,NFKBIA,NFKBIE,TRAF2
Tec Kinase Signaling	4.53	0.159	GNA11,GNA12,GNA13,GNA15,GNB2,ITGA5,JAK1,LYN,MAPK12,NFKB1,NFKB2,PIK3C2B,PIK3R1,PIK3R2,RHOB,RHOC,RHOF,RHOV,RND1,STAT1,STAT2,STAT5A,TNF,TNFRSF10A,TNFRSF10B,VAV3
CD27 Signaling in Lymphocytes	4.51	0.245	BID,IKBKE,MAP2K1,MAP2K2,MAP2K3,MAP2K6,MAP3K8,MAPK12,NFKB1,NFKB2,NFKBIA,NFKBIE,TRAF2
April Mediated Signaling	4.51	0.282	IKBKE,MAPK1,MAPK12,NFATC3,NFATC4,NFKB1,NFKB2,NFKBIA,NFKBIE,TRAF2,TRAF3
Glioblastoma Multiforme Signaling	4.49	0.158	AKT3,E2F4,FOXO1,FZD1,IGF2,MAP2K1,MAP2K2,MAPK1,MYC,PDGFB,PIK3C2B,PIK3R1,PIK3R2,PLCD3,PLCE1,PTEN,RAP1A,RASD2,RHOB,RHOC,RHOF,RHOV,RND1,RPS6KB1,WNT4,WNT7A
SPINK1 General Cancer Pathway	4.44	0.217	AKT3,IL6,IL6R,JAK1,MAP2K1,MAP2K2,MAPK1,MT1E,MT1X,PIK3C2B,PIK3R1,PIK3R2,PRSS3,RAP1A,RASD2
ErbB Signaling	4.41	0.191	AREG,FOXO1,HBEGF,MAP2K1,MAP2K2,MAP2K3,MAP2K6,MAPK1,MAPK12,NRG4,PDPK1,PIK3C2B,PIK3R1,PIK3R2,RAP1A,RASD2,RPS6KB1,TGFA
Mouse Embryonic Stem Cell Pluripotency	4.38	0.184	AKT3,BMP4,FZD1,JAK1,LIF,LIFR,MAP2K1,MAP2K2,MAPK1,MAPK12,MYC,PIK3C2B,PIK3R1,PIK3R2,RAP1A,RASD2,SMAD5,SOX2,XIAP
LXR/RXR Activation	4.36	0.174	APOD,C3,CLU,FDFT1,IL1A,IL1B,IL1RN,IL33,IL36G,IL6,LDLR,MMP9,NCOR1,NFKB1,NFKB2,PCYOX1,PTGS2,S100A8,SAA1,SAA2,TNF
B Cell Activating Factor Signaling	4.29	0.268	IKBKE,MAPK1,MAPK12,NFATC3,NFATC4,NFKB1,NFKB2,NFKBIA,NFKBIE,TRAF2,TRAF3
Unfolded protein response	4.24	0.232	ATF4,ATF6,CD82,CEBPB,ERN1,HSPA8,INSIG1,NFE2L2,P4HB,PPP1R15A,SCAP,SEL1L,TRAF2
FLT3 Signaling in Hematopoietic Progenitor Cells	4.22	0.2	AKT3,ATF4,MAP2K1,MAP2K2,MAPK1,MAPK12,PDPK1,PIK3C2B,PIK3R1,PIK3R2,RAP1A,RASD2,RPS6KB1,STAT1,STAT2,STAT5A
TWEAK Signaling	4.2	0.286	BID,BIRC3,IKBKE,NFKB1,NFKB2,NFKBIA,NFKBIE,TRAF2,TRAF3,XIAP
Aryl Hydrocarbon Receptor Signaling	4.18	0.161	ALDH1A3,ALDH3A1,ALDH3A2,ARNT,ATM,ATR,CCND2,HSP90AB1,HSPB1,IL1A,IL1B,IL6,MAPK1,MYC,NCOA7,NFE2L2,NFKB1,NFKB2,SMARCA4,TGFB1,TGFB3,TGM2,TNF
Non-Small Cell Lung Cancer Signaling	4.14	0.205	ABL1,AKT3,FHIT,MAP2K1,MAP2K2,MAPK1,PA2G4,PDPK1,PIK3C2B,PIK3R1,PIK3R2,RAP1A,RASD2,RASSF5,TGFA
ERK/MAPK Signaling	4.12	0.145	ATF4,DUSP1,DUSP4,DUSP6,ETS1,HSPB1,ITGA5,MAP2K1,MAP2K2,MAPK1,MYC,PIK3C2B,PIK3R1,PIK3R2,PLA2G6,PPP1CC,PPP1R10,PPP1R14B,PPP1R3C,PPP2R1A,PPP2R5B,PRKACB,PRKAG2,RAP1A,RASD2,STAT1,YWHAG,YWHAH
Myc Mediated Apoptosis Signaling	4.11	0.24	ADRB2,BCL2L11,BID,CFLAR,IKBKE,MYC,NFKB1,NFKB2,PRKACB,PRKAG2,TNF,TRAF2
PTEN Signaling	4.1	0.167	AKT3,BCL2L11,FGFR2,FOXO1,GHR,GSK3A,IKBKE,ITGA5,MAP2K1,MAP2K2,MAPK1,NFKB1,NFKB2,PDPK1,PIK3R1,PIK3R2,PTEN,RAP1A,RASD2,RPS6KB1,YWHAH
NF-κB Activation by Viruses	4.09	0.195	AKT3,EIF2AK2,IKBKE,ITGA5,ITGB3,MAPK1,NFKB1,NFKB2,NFKBIA,NFKBIE,PIK3C2B,PIK3R1,PIK3R2,RAP1A,RASD2,TRAF2
LPS-stimulated MAPK Signaling	4.09	0.195	IKBKE,MAP2K1,MAP2K2,MAP2K3,MAP2K6,MAPK1,MAPK12,NFKB1,NFKB2,NFKBIA,NFKBIE,PIK3C2B,PIK3R1,PIK3R2,RAP1A,RASD2
PEDF Signaling	4.09	0.195	AKT3,CFLAR,IKBKE,MAPK1,MAPK12,NFKB1,NFKB2,NFKBIA,NFKBIE,PIK3C2B,PIK3R1,PIK3R2,RAP1A,RASD2,SOD2,WASF2
Hypoxia Signaling in the Cardiovascular System	4.07	0.203	ARNT,ATF4,ATM,CDC34,EDN1,HSP90AB1,LDHA,NFKBIA,NFKBIE,P4HB,PTEN,UBE2D3,UBE2G1,UBE2L6,VEGFA
P2Y Purigenic Receptor Signaling Pathway	4.05	0.165	AKT3,ATF4,GNB2,ITGB3,MAP2K1,MAP2K2,MAPK1,MYC,NFKB1,NFKB2,P2RY2,P2RY6,PIK3C2B,PIK3R1,PIK3R2,PLCD3,PLCE1,PRKACB,PRKAG2,RAP1A,RASD2
Cholesterol Biosynthesis I	4.02	0.462	DHCR7,EBP,FDFT1,LSS,SC5D,SQLE
Cholesterol Biosynthesis II (via 24,25-dihydrolanosterol)	4.02	0.462	DHCR7,EBP,FDFT1,LSS,SC5D,SQLE
Cholesterol Biosynthesis III (via Desmosterol)	4.02	0.462	DHCR7,EBP,FDFT1,LSS,SC5D,SQLE
TREM1 Signaling	4	0.2	AKT3,CD86,CSF2,CXCL2,CXCL8,ICAM1,IL1B,IL6,ITGA5,MAPK1,NFKB1,NFKB2,STAT5A,TLR2,TNF
Role of JAK1, JAK2 and TYK2 in Interferon Signaling	3.99	0.333	IFNAR2,IFNGR1,IFNGR2,JAK1,NFKB1,NFKB2,STAT1,STAT2
Role of RIG1-like Receptors in Antiviral Innate Immunity	3.98	0.25	DDX58,IFIH1,IKBKE,IRF7,NFKB1,NFKB2,NFKBIA,NFKBIE,TRAF2,TRAF3,TRIM25
Necroptosis Signaling Pathway	3.98	0.153	BIRC3,CAPN2,CAPN7,CFLAR,DNM1L,EIF2AK2,GLUD1,GLUL,IRF9,JAK1,MLKL,PLA2G6,PPIF,SLC25A13,STAT1,STAT2,TICAM1,TIMM22,TNF,TNFRSF10A,TNFRSF10B,TNIP1,TRAF2,TRPM7
IL-23 Signaling Pathway	3.98	0.25	AKT3,CSF2,IL1B,NFKB1,NFKB2,NFKBIA,PIK3C2B,PIK3R1,PIK3R2,SOCS3,TNF
p70S6K Signaling	3.95	0.163	AKT3,EEF2,F2R,JAK1,LYN,MAP2K1,MAP2K2,MAPK1,PDPK1,PIK3C2B,PIK3R1,PIK3R2,PLCD3,PLCE1,PPP2R1A,PPP2R5B,RAP1A,RASD2,RPS6KB1,YWHAG,YWHAH
Gαq Signaling	3.93	0.152	AKT3,CALM1 (includes others),GNA11,GNA15,GNB2,IKBKE,MAP2K1,MAP2K2,MAPK1,NFATC3,NFATC4,NFKB1,NFKB2,NFKBIA,NFKBIE,PIK3C2B,PIK3R1,PIK3R2,PLD2,RHOB,RHOC,RHOF,RHOV,RND1
Gα12/13 Signaling	3.9	0.162	AKT3,BORCS8-MEF2B,CDH10,F2R,GNA12,GNA13,IKBKE,MAP2K1,MAP2K2,MAPK1,MAPK12,NFKB1,NFKB2,NFKBIA,NFKBIE,PIK3C2B,PIK3R1,PIK3R2,RAP1A,RASD2,VAV3
Th1 Pathway	3.88	0.165	CD86,HLA-B,ICAM1,IFNGR1,IFNGR2,IL6,IL6R,JAK1,LGALS9,MAP2K6,NFATC3,NFATC4,NFIL3,NFKB1,PIK3C2B,PIK3R1,PIK3R2,PSENEN,SOCS3,STAT1
mTOR Signaling	3.86	0.138	AKT3,EIF3C,EIF3G,EIF3I,EIF4A1,EIF4G1,MAPK1,MAPKAP1,PDPK1,PIK3C2B,PIK3R1,PIK3R2,PLD2,PPP2R1A,PPP2R5B,PRKAB2,PRKAG2,RAP1A,RASD2,RHOB,RHOC,RHOF,RHOV,RND1,RPS11,RPS14,RPS6KB1,VEGFA,VEGFC
Induction of Apoptosis by HIV1	3.83	0.213	BID,BIRC3,DAXX,IKBKE,MAPK12,NFKB1,NFKB2,NFKBIA,NFKBIE,SLC25A13,TNF,TRAF2,XIAP
FAT10 Cancer Signaling Pathway	3.8	0.239	ACVR1,AKT3,IKBKE,IL6,NFKB1,NFKB2,NFKBIA,SMAD3,TGFB1,TGFB3,TNF
IL-7 Signaling Pathway	3.8	0.192	AKT3,FOXO1,GSK3A,IL7R,JAK1,LYN,MAPK1,MAPK12,MYC,PDPK1,PIK3C2B,PIK3R1,PIK3R2,STAT1,STAT5A
GM-CSF Signaling	3.77	0.2	AKT3,BCL2A1,CSF2,ETS1,LYN,MAP2K1,MAP2K2,MAPK1,PIK3C2B,PIK3R1,PIK3R2,RAP1A,RASD2,STAT1
Bladder Cancer Signaling	3.7	0.175	ABL1,CXCL8,FGF1,MAP2K1,MAP2K2,MAPK1,MMP1,MMP10,MMP13,MMP9,MYC,PA2G4,RAP1A,RASD2,THBS1,VEGFA,VEGFC
Renal Cell Carcinoma Signaling	3.67	0.188	AKT3,ARNT,ETS1,MAP2K1,MAP2K2,MAPK1,PDGFB,PIK3C2B,PIK3R1,PIK3R2,RAP1A,RASD2,TGFA,TGFB1,VEGFA
p53 Signaling	3.65	0.173	AKT3,ATM,ATR,BRCA1,CCND2,DRAM1,PIK3C2B,PIK3R1,PIK3R2,PML,PTEN,RRM2B,THBS1,TNFRSF10A,TNFRSF10B,TP53AIP1,TP53INP1
UVA-Induced MAPK Signaling	3.65	0.173	ATM,MAPK1,MAPK12,PARP12,PARP14,PARP6,PARP9,PIK3C2B,PIK3R1,PIK3R2,PLCD3,PLCE1,RAP1A,RASD2,RPS6KB1,STAT1,TNKS2
Arginine Biosynthesis IV	3.59	0.667	ASL,ASS1,GLUD1,OAT
Thrombin Signaling	3.56	0.135	AKT3,F2R,GNA11,GNA12,GNA13,GNA15,GNB2,MAP2K1,MAP2K2,MAPK1,MAPK12,MYLK,NFKB1,NFKB2,PDPK1,PIK3C2B,PIK3R1,PIK3R2,PLCD3,PLCE1,RAP1A,RASD2,RHOB,RHOC,RHOF,RHOV,RND1,RPS6KB1
CNTF Signaling	3.53	0.211	JAK1,LIFR,MAP2K1,MAP2K2,MAPK1,PIK3C2B,PIK3R1,PIK3R2,RAP1A,RASD2,RPS6KB1,STAT1
Role of NANOG in Mammalian Embryonic Stem Cell Pluripotency	3.52	0.16	AKT3,BMP2,BMP4,FZD1,JAK1,LIF,LIFR,MAP2K1,MAP2K2,MAPK1,PIK3C2B,PIK3R1,PIK3R2,RAP1A,RASD2,SMAD5,SOX2,WNT4,WNT7A
Glioma Signaling	3.5	0.164	ABL1,AKT3,CALM1 (includes others),E2F4,IDH3B,IGF2,MAP2K1,MAP2K2,MAPK1,PA2G4,PDGFB,PIK3C2B,PIK3R1,PIK3R2,PTEN,RAP1A,RASD2,TGFA
TNFR1 Signaling	3.45	0.22	BID,BIRC3,IKBKE,NFKB1,NFKB2,NFKBIA,NFKBIE,TNF,TNFAIP3,TRAF2,XIAP
iCOS-iCOSL Signaling in T Helper Cells	3.45	0.162	AKT3,CALM1 (includes others),CD86,HLA-B,IKBKE,NFATC3,NFATC4,NFKB1,NFKB2,NFKBIA,NFKBIE,PDPK1,PIK3C2B,PIK3R1,PIK3R2,PLEKHA2,PLEKHA3,PTEN
Angiopoietin Signaling	3.44	0.187	AKT3,FOXO1,IKBKE,NFKB1,NFKB2,NFKBIA,NFKBIE,PIK3C2B,PIK3R1,PIK3R2,RAP1A,RASD2,STAT5A,TNIP1
Inhibition of ARE-Mediated mRNA Degradation Pathway	3.38	0.156	AGO2,AKT3,EXOSC1,LTB,MAPK1,MAPK12,PPP2R1A,PPP2R5B,PRKACB,PRKAG2,PSME1,PSME2,PSMF1,TNF,TNFSF14,TNFSF15,XRN1,YWHAG,YWHAH
Sumoylation Pathway	3.38	0.165	DAXX,ETS1,ISG20,MAPK12,NFKB1,NFKB2,NFKBIA,PML,RAN,RANGAP1,RHOB,RHOC,RHOF,RHOV,RND1,SP3,XIAP
BMP signaling pathway	3.37	0.176	BMP2,BMP4,FST,MAP2K1,MAP2K2,MAPK1,MAPK12,NFKB1,NFKB2,PRKACB,PRKAG2,RAP1A,RASD2,SMAD5,XIAP
HIPPO signaling	3.37	0.176	CSNK1E,DLG4,FAT4,MOB1A,PPP1CC,PPP1R10,PPP1R14B,PPP1R3C,PPP2R1A,PPP2R5B,SMAD3,SMAD5,WWC1,YWHAG,YWHAH
PDGF Signaling	3.31	0.174	ABL1,ABL2,EIF2AK2,JAK1,MAP2K1,MAP2K2,MAPK1,MYC,PDGFB,PIK3C2B,PIK3R1,PIK3R2,RAP1A,RASD2,STAT1
Endometrial Cancer Signaling	3.31	0.2	AKT3,MAP2K1,MAP2K2,MAPK1,MYC,PDPK1,PIK3C2B,PIK3R1,PIK3R2,PTEN,RAP1A,RASD2
Huntington's Disease Signaling	3.31	0.127	AKT3,ATF4,ATP5F1A,ATP5F1B,CAPN2,CAPN7,DLG4,DNM1L,DNM2,DYNC1I2,GNA11,GNA15,GNB2,HDAC3,HIP1,HSPA8,MAPK1,NAPA,NCOR1,PDPK1,PIK3C2B,PIK3R1,PIK3R2,PSME1,PSME2,PSMF1,SDHB,STX1A,TGM2,YKT6
Apelin Pancreas Signaling Pathway	3.31	0.227	ERN1,MAPK12,NFKB1,NFKB2,PIK3C2B,PIK3R1,PIK3R2,PRKAB2,PRKACB,PRKAG2
Apelin Cardiac Fibroblast Signaling Pathway	3.28	0.304	AKT3,CCN2,IL6,PRKAB2,PRKAG2,TGFB1,TGFB3
Fc Epsilon RI Signaling	3.17	0.154	AKT3,CSF2,LYN,MAP2K1,MAP2K2,MAP2K3,MAP2K6,MAPK1,MAPK12,PDPK1,PIK3C2B,PIK3R1,PIK3R2,PLA2G6,RAP1A,RASD2,TNF,VAV3
IL-22 Signaling	3.15	0.292	AKT3,JAK1,MAPK1,MAPK12,SOCS3,STAT1,STAT5A
ERK5 Signaling	3.09	0.181	ATF4,BORCS8-MEF2B,FOSL1,GNA12,GNA13,LIF,MAP3K8,MYC,RAP1A,RASD2,RPS6KB1,YWHAG,YWHAH
Prolactin Signaling	3.09	0.173	CEBPB,MAP2K1,MAP2K2,MAPK1,MYC,PDPK1,PIK3C2B,PIK3R1,PIK3R2,RAP1A,RASD2,SOCS3,STAT1,STAT5A
HOTAIR Regulatory Pathway	3.05	0.138	AGO2,AKT3,FOXA1,HSF1,ICAM1,MMP1,MMP10,MMP13,MMP9,MYC,NFKB1,NFKB2,NFKBIA,PIK3C2B,PIK3R1,PIK3R2,PTEN,RHOC,TGFB1,WNT4,WNT7A,XIAP
Integrin Signaling	3.05	0.127	ABL1,AKT3,ARF1,ARF4,ARHGAP5,CAPN2,CAPN7,ITGA5,ITGB3,MAP2K1,MAP2K2,MAPK1,MYLK,NEDD9,PDGFB,PFN1,PIK3C2B,PIK3R1,PIK3R2,PTEN,RAP1A,RASD2,RHOB,RHOC,RHOF,RHOV,RND1
IL-17A Signaling in Gastric Cells	3.04	0.28	CCL20,CXCL1,CXCL8,MAPK1,MAPK12,NFKB1,TNF
CD28 Signaling in T Helper Cells	3.04	0.15	AKT3,CALM1 (includes others),CD86,HLA-B,IKBKE,MAP2K1,MAP2K2,MAPK12,NFATC3,NFATC4,NFKB1,NFKB2,NFKBIA,NFKBIE,PDPK1,PIK3C2B,PIK3R1,PIK3R2
Relaxin Signaling	3.04	0.14	AKT3,GNA11,GNA12,GNA13,GNA15,GNB2,MAP2K1,MAPK1,MMP9,NFKB1,NFKB2,NFKBIA,NFKBIE,PDE5A,PIK3C2B,PIK3R1,PIK3R2,PRKACB,PRKAG2,RAP1A,VEGFA
Role of NFAT in Cardiac Hypertrophy	3.01	0.126	AKT3,BORCS8-MEF2B,CALM1 (includes others),CSNK1A1,GNB2,HDAC3,IL6,LIF,MAP2K1,MAP2K2,MAP2K3,MAP2K6,MAPK1,MAPK12,NFATC4,PIK3C2B,PIK3R1,PIK3R2,PLCD3,PLCE1,PRKACB,PRKAG2,RAP1A,RASD2,SLC8A2,TGFB1,TGFB3
Leptin Signaling in Obesity	2.98	0.176	AKT3,FOXO1,MAP2K1,MAP2K2,MAPK1,PIK3C2B,PIK3R1,PIK3R2,PLCD3,PLCE1,PRKACB,PRKAG2,SOCS3
Type II Diabetes Mellitus Signaling	2.95	0.141	ACSL1,AKT3,CEBPB,IKBKE,MAPK1,MAPK12,NFKB1,NFKB2,NFKBIA,NFKBIE,PDPK1,PIK3C2B,PIK3R1,PIK3R2,PKM,PRKAB2,PRKAG2,SOCS3,TNF,TRAF2
Endocannabinoid Cancer Inhibition Pathway	2.92	0.14	AKT3,ATF4,CCND2,GNA13,MAP2K1,MAP2K2,MAP2K3,MAP2K6,MAPK1,MYC,NUPR1,PIK3C2B,PIK3R1,PIK3R2,PRKAB2,PRKACB,PRKAG2,SPTLC2,VEGFA,VEGFC
Leukocyte Extravasation Signaling	2.87	0.127	ABL1,ARHGAP5,CD99,CLDN1,CLDN4,ICAM1,ITGA5,ITGB3,MAP2K2,MAPK1,MAPK12,MMP1,MMP10,MMP13,MMP9,MSN,NCF2,PIK3C2B,PIK3R1,PIK3R2,RAP1A,RASSF5,TIMP1,TIMP3,VAV3
NGF Signaling	2.87	0.149	AKT3,ATF4,IKBKE,MAP2K1,MAP2K2,MAP3K8,MAPK1,MAPK12,NFKB1,NFKB2,PDPK1,PIK3C2B,PIK3R1,PIK3R2,RAP1A,RASD2,RPS6KB1
Cell Cycle: G1/S Checkpoint Regulation	2.87	0.179	ABL1,ATM,ATR,CCND2,E2F4,FOXO1,HDAC3,MYC,PA2G4,SMAD3,TGFB1,TGFB3
MIF-mediated Glucocorticoid Regulation	2.85	0.235	CD74,MAPK1,NFKB1,NFKB2,NFKBIA,NFKBIE,PLA2G6,PTGS2
Amyloid Processing	2.85	0.2	AKT3,CAPN2,CAPN7,CSNK1A1,CSNK1E,MAPK1,MAPK12,PRKACB,PRKAG2,PSENEN
Melanoma Signaling	2.85	0.2	AKT3,MAP2K1,MAP2K2,MAPK1,PIK3C2B,PIK3R1,PIK3R2,PTEN,RAP1A,RASD2
MIF Regulation of Innate Immunity	2.84	0.214	CD74,MAPK1,MAPK12,NFKB1,NFKB2,NFKBIA,NFKBIE,PLA2G6,PTGS2
STAT3 Pathway	2.83	0.141	FGFR2,GHR,IL1A,IL1B,IL6R,IL7R,MAP2K1,MAP2K2,MAP3K20,MAPK1,MAPK12,MYC,PDGFB,RAP1A,RASD2,SOCS3,TGFA,TGFB1,VEGFA
Endocannabinoid Developing Neuron Pathway	2.83	0.148	AKT3,ATF4,BRCA1,MAP2K1,MAP2K2,MAP2K3,MAP2K6,MAPK1,MAPK12,MGLL,PIK3C2B,PIK3R1,PIK3R2,PRKACB,PRKAG2,RAP1A,RASD2
fMLP Signaling in Neutrophils	2.79	0.147	CALM1 (includes others),GNB2,MAP2K1,MAP2K2,MAPK1,NCF2,NFATC3,NFATC4,NFKB1,NFKB2,NFKBIA,NFKBIE,PIK3C2B,PIK3R1,PIK3R2,RAP1A,RASD2
ATM Signaling	2.76	0.155	ABL1,ATF4,ATM,ATR,BID,BLM,BRCA1,CDK1,MAPK12,NFKBIA,PPP1CC,PPP2R1A,PPP2R5B,SMC2,SMC3
BAG2 Signaling Pathway	2.76	0.209	ANXA2,HSPA8,MAPK1,MYC,NFKB1,NFKB2,PSME1,PSME2,PSMF1
IL-3 Signaling	2.71	0.165	AKT3,FOXO1,JAK1,MAP2K1,MAP2K2,MAPK1,PIK3C2B,PIK3R1,PIK3R2,RAP1A,RASD2,STAT1,STAT5A
Thyroid Cancer Signaling	2.71	0.165	AKT3,CXCL8,FOXO1,MAP2K1,MAP2K2,MAPK1,MYC,PIK3C2B,PIK3R1,PIK3R2,PTEN,RAP1A,RASD2
IL-2 Signaling	2.7	0.18	AKT3,JAK1,MAP2K1,MAP2K2,MAPK1,PIK3C2B,PIK3R1,PIK3R2,RAP1A,RASD2,STAT5A
VEGF Signaling	2.67	0.152	AKT3,ARNT,EIF2B4,EIF2S3,FOXO1,MAP2K1,MAP2K2,MAPK1,PIK3C2B,PIK3R1,PIK3R2,RAP1A,RASD2,VEGFA,VEGFC
Antioxidant Action of Vitamin C	2.66	0.147	CSF2,GLRX,IKBKE,MAPK1,MAPK12,NFKB1,NFKB2,NFKBIA,NFKBIE,PLA2G6,PLCD3,PLCE1,PLD2,SELENOT,STAT5A,TNF
Growth Hormone Signaling	2.64	0.169	GHR,IGF2,IGFBP3,MAPK1,PDPK1,PIK3C2B,PIK3R1,PIK3R2,RPS6KB1,SOCS3,STAT1,STAT5A
IL-15 Production	2.59	0.14	ABL1,ABL2,DDR1,EPHA2,EPHA4,FGFR2,IL6,JAK1,LYN,MAP2K1,MAP2K3,MAP2K6,NFKB1,NFKB2,ROR1,ROS1,STAT1
Th17 Activation Pathway	2.59	0.154	CCL20,CSF2,HSP90AB1,IL1B,IL6,IL6R,IRAK2,IRAK3,JAK1,NFATC3,NFATC4,NFKB1,NFKB2,SOCS3
Thrombopoietin Signaling	2.58	0.175	MAP2K1,MAP2K2,MAPK1,MYC,PIK3C2B,PIK3R1,PIK3R2,RAP1A,RASD2,STAT1,STAT5A
EGF Signaling	2.53	0.182	AKT3,JAK1,MAP2K1,MAPK1,MAPK12,PIK3C2B,PIK3R1,PIK3R2,RPS6KB1,STAT1
Role of PI3K/AKT Signaling in the Pathogenesis of Influenza	2.52	0.172	AKT3,MAP2K1,MAP2K2,MAPK1,NFKB1,NFKB2,NFKBIA,NFKBIE,PIK3C2B,PIK3R1,PIK3R2

## Sheet: SARS-CoV-2 A549 (GSE147507)
© 2000-2020 QIAGEN. All rights reserved.
Ingenuity Canonical Pathways	-log(p-value)	Ratio	Molecules
Interferon Signaling	9.15	0.5	IFI35,IFI6,IFIT1,IFIT3,IFITM1,IFITM2,IFITM3,IFNA5,IFNB1,IFNGR2,IRF1,IRF9,ISG15,JAK2,MX1,SOCS1,STAT1,STAT2
TNFR2 Signaling	8.73	0.533	BIRC2,BIRC3,FOS,JUN,LTA,NFKB1,NFKB2,NFKBIA,NFKBIB,NFKBID,NFKBIE,TANK,TBK1,TNF,TNFAIP3,TRAF1
Activation of IRF by Cytosolic Pattern Recognition Receptors	8.16	0.365	DHX58,IFIH1,IFIT2,IFNA5,IFNB1,IL6,IRF7,IRF9,ISG15,JUN,LTA,NFKB1,NFKB2,NFKBIA,NFKBIB,NFKBID,NFKBIE,STAT1,STAT2,TANK,TBK1,TNF,ZBP1
Osteoarthritis Pathway	7.53	0.223	ACAN,ALPP,ANXA2,ATF4,BMP2,CASP10,CCN4,CEBPB,COL2A1,CREB1,CREB5,DDIT4,DDR2,FGF18,FGFR3,FOXO3,FRZB,FZD5,GLI3,H19,HES1,IL1RL2,MATN3,MMP10,MMP13,NFKB1,NFKB2,PPARD,PPARGC1A,PRG4,PTGS2,RBPJ,RUNX2,S100A9,S1PR2,SDC4,SERPINA12,SMAD7,SOX9,SPHK1,SPP1,TCF7L1,TCF7L2,TGFBR2,TLR2,TNF,VEGFA
Acute Phase Response Signaling	7.47	0.235	AMBP,APOH,C1R,C2,C3,C4BPA,CEBPB,CFB,FGA,FOS,HMOX2,HP,HPX,IL1A,IL6,ITIH4,JAK2,JUN,LBP,MAP3K5,NFKB1,NFKB2,NFKBIA,NFKBIB,NFKBID,NFKBIE,NGFR,NR3C1,OSM,RAP2B,RASD1,SAA2,SERPING1,SOCS1,SOCS2,SOCS3,SOCS4,SOCS5,SOCS6,TF,TNF,TNFRSF11B
Type I Diabetes Mellitus Signaling	5.87	0.252	APAF1,CPE,GAD1,HLA-B,HLA-DOB,HLA-F,ICA1,IFNGR2,IRF1,JAK2,LTA,MAP3K5,NFKB1,NFKB2,NFKBIA,NFKBIB,NFKBID,NFKBIE,NGFR,SOCS1,SOCS2,SOCS3,SOCS4,SOCS5,SOCS6,STAT1,TNF,TNFRSF11B
Dendritic Cell Maturation	5.43	0.208	ATF4,CD83,COL11A2,COL18A1,COL2A1,CREB1,CREB5,CSF2,DDR2,FSCN1,HLA-B,HLA-DOB,HLA-F,ICAM1,IFNA5,IFNB1,IL1A,IL1RL2,IL23A,IL6,IRF8,JAK2,LTA,LTB,NFKB1,NFKB2,NFKBIA,NFKBIB,NFKBID,NFKBIE,NGFR,PLCL2,RELB,STAT1,STAT2,TLR2,TNF,TNFRSF11B
Aryl Hydrocarbon Receptor Signaling	5.39	0.224	ALDH1A1,ALDH1A3,ALDH1B1,ALDH1L1,ALDH1L2,ALDH3A2,ALDH4A1,ALDH7A1,ALDH8A1,APAF1,CDKN1B,CTSD,CYP1A1,DHFR,FOS,GSTA1,GSTM4,GSTP1,IL1A,IL6,JUN,MED1,NCOA7,NFE2L2,NFIX,NFKB1,NFKB2,NQO1,NRIP1,SMARCA4,TGM2,TNF
LXR/RXR Activation	5.09	0.231	AMBP,APOH,C3,CCL2,CLU,ECHS1,FASN,FDFT1,FGA,HADH,HPX,IL1A,IL1RL2,IL6,ITIH4,LBP,LPA,NFKB1,NFKB2,NGFR,PCYOX1,PON1,PTGS2,SAA2,SCD,TF,TNF,TNFRSF11B
Role of RIG1-like Receptors in Antiviral Innate Immunity	4.42	0.318	CASP10,DHX58,IFIH1,IFNA5,IFNB1,IRF7,NFKB1,NFKB2,NFKBIA,NFKBIB,NFKBID,NFKBIE,TANK,TBK1
Induction of Apoptosis by HIV1	4.4	0.279	APAF1,BBC3,BIRC2,BIRC3,CXCR4,MAP3K5,NFKB1,NFKB2,NFKBIA,NFKBIB,NFKBID,NFKBIE,NGFR,SLC25A10,TNF,TNFRSF11B,TRAF1
Fatty Acid α-oxidation	4.38	0.45	ALDH1A1,ALDH1A3,ALDH1B1,ALDH3A2,ALDH4A1,ALDH7A1,ALOX12B,ALOXE3,PTGS2
iNOS Signaling	4.3	0.311	FOS,IFNGR2,IRAK2,IRF1,JAK2,JUN,LBP,NFKB1,NFKB2,NFKBIA,NFKBIB,NFKBID,NFKBIE,STAT1
Tryptophan Degradation X (Mammalian, via Tryptamine)	4.27	0.4	AKR1A1,AKR1B10,ALDH1A1,ALDH1A3,ALDH1B1,ALDH3A2,ALDH4A1,ALDH7A1,DDC,IL4I1
Systemic Lupus Erythematosus In B Cell Signaling Pathway	4.19	0.171	BCL10,BTK,CD79A,CSF2,FOS,FOXO1,FOXO3,IFIH1,IFIT2,IFIT3,IFNA5,IFNB1,IFNGR2,IL11,IL13,IL1A,IL31,IL6,IRF7,IRF9,ISG15,ISG20,JAK2,JUN,LIF,LILRA6,LTA,LTB,MCL1,NFAT5,NFKB1,NFKB2,OSM,PIK3AP1,RAP2B,RASD1,RASGRP1,STAT1,STAT2,SYK,TBK1,TICAM1,TNF,TNFSF10,TNFSF13B,TNFSF14,TRAF1
Role of IL-17F in Allergic Inflammatory Airway Diseases	4.01	0.31	ATF4,CCL2,CCL4,CREB1,CREB5,CSF2,CXCL1,CXCL10,IL11,IL6,MMP13,NFKB1,NFKB2
Death Receptor Signaling	3.95	0.231	ACTA1,APAF1,BIRC2,BIRC3,CASP10,MAP3K5,NFKB1,NFKB2,NFKBIA,NFKBIB,NFKBID,NFKBIE,PARP10,PARP12,PARP14,PARP9,TANK,TBK1,TIPARP,TNF,TNFSF10
Role of Pattern Recognition Receptors in Recognition of Bacteria and Viruses	3.89	0.195	C3,CCL5,CREB1,CSF2,IFIH1,IFNA5,IFNB1,IL11,IL13,IL1A,IL31,IL6,IRF7,LIF,LTA,LTB,NFKB1,NFKB2,NOD2,OAS2,OSM,PTX3,SYK,TICAM1,TLR2,TLR5,TNF,TNFSF10,TNFSF13B,TNFSF14
Sirtuin Signaling Pathway	3.87	0.165	CRTC2,DUSP6,FOXO1,FOXO3,G6PD,GABPB1,GADD45A,GADD45B,H1-0,H1-10,H1-3,H1-4,H4C11,JUN,LDHB,LDHD,MAP1LC3B,MAP1LC3B2,NDUFA10,NDUFA11,NDUFA13,NDUFA2,NDUFA4,NDUFA4L2,NDUFB10,NDUFB2,NDUFB7,NDUFB8,NDUFS6,NDUFS7,NDUFS8,NDUFV1,NFE2L2,NFKB1,NFKB2,NQO1,PCK1,PGAM2,PGK1,POLR2F,PPARGC1A,PRKDC,TNF,TSPO,TUBA1A,TUBA1B,TUBA4A,UCP2
STAT3 Pathway	3.76	0.2	FGFR2,FGFR3,IFNLR1,IL10RA,IL12RB2,IL15RA,IL17RE,IL1A,IL1RL2,IL20RB,IL22RA1,IL27RA,IL4R,JAK2,NDUFA13,NGFR,PIM1,RAP2B,RASD1,SOCS1,SOCS2,SOCS3,SOCS4,SOCS5,SOCS6,TGFBR2,VEGFA
TNFR1 Signaling	3.75	0.28	APAF1,BIRC2,BIRC3,FOS,JUN,NFKB1,NFKB2,NFKBIA,NFKBIB,NFKBID,NFKBIE,TANK,TNF,TNFAIP3
Role of JAK1, JAK2 and TYK2 in Interferon Signaling	3.64	0.375	IFNA5,IFNB1,IFNGR2,JAK2,NFKB1,NFKB2,SOCS1,STAT1,STAT2
PI3K Signaling in B Lymphocytes	3.6	0.196	ATF3,ATF4,BCL10,BTK,C3,CAMK2B,CD79A,CD81,CREB1,DAPP1,FOS,FOXO3,IL4R,JUN,NFAT5,NFKB1,NFKB2,NFKBIA,NFKBIB,NFKBID,NFKBIE,PIK3AP1,PLCL2,PLEKHA3,RAP2B,RASD1,SYK
Role of PKR in Interferon Induction and Antiviral Response	3.59	0.205	APAF1,ATF3,FOS,HSPA1L,HSPA6,IFIH1,IFNB1,IFNGR2,IRF1,IRF9,JUN,NFKB1,NFKB2,NFKBIA,NFKBIB,NFKBID,NFKBIE,PDGFD,SCARA3,SCARA5,STAT1,STAT2,TAB2,TNF
Protein Kinase A Signaling	3.56	0.151	ADCY10,ADCY9,AKAP17A,ANAPC10,ANAPC11,ANAPC5,ATF4,BRAF,CAMK2B,CREB1,CREB5,DUSP1,DUSP10,DUSP16,DUSP6,DUSP8,EYA3,FLNA,GLI3,GNA13,GNG10,GNG7,GRK7,H1-0,H1-10,H1-3,H1-4,HHAT,MYL9,MYLK3,NFAT5,NFKB1,NFKB2,NFKBIA,NFKBIB,NFKBID,NFKBIE,NGFR,PDE10A,PDE4B,PDE4D,PDE6C,PDE9A,PHKG1,PLCL2,PLD6,PPP1CA,PPP1R10,PRKACA,PRKAR1B,PTGS2,PTP4A1,PYGB,PYGM,SFN,SMPDL3B,TCF7L1,TCF7L2,TGFBR2,YWHAQ
PPAR Signaling	3.53	0.212	FOS,IL1A,IL1RL2,JUN,MED1,NFKB1,NFKB2,NFKBIA,NFKBIB,NFKBID,NFKBIE,NGFR,NRIP1,PDGFD,PPARD,PPARGC1A,PTGS2,RAP2B,RASD1,STAT5A,TNF,TNFRSF11B
IL-17A Signaling in Gastric Cells	3.49	0.36	CCL20,CCL5,CXCL1,CXCL10,CXCL11,FOS,JUN,NFKB1,TNF
VDR/RXR Activation	3.48	0.231	CCL5,CDKN1B,CEBPB,CSF2,CXCL10,FOXO1,GADD45A,GTF2B,HES1,IGFBP1,IGFBP6,KLF4,MED1,MXD1,PPARD,RUNX2,SPP1,VDR
Cardiac Hypertrophy Signaling (Enhanced)	3.42	0.144	ACVR2A,ADCY10,ADCY9,ADRA1B,CAMK2B,CSF2,EIF4EBP1,FGF12,FGF18,FGF23,FGFR2,FGFR3,FZD5,GNA13,GNG7,HAND1,HDAC9,IFNLR1,IL10RA,IL11,IL12RB2,IL13,IL15RA,IL17RE,IL1A,IL1RL2,IL20RB,IL22RA1,IL27RA,IL31,IL4R,IL6,JAK2,JUN,LIF,LTA,LTB,MAP3K5,MAP3K8,MYOCD,NFAT5,NFKB1,NFKB2,NGFR,NPR1,OSM,PDE10A,PDE4B,PDE4D,PDE6C,PDE9A,PLCL2,PLD6,PRKACA,PRKAR1B,PTGS2,RAP2B,RASD1,RCAN1,SMPDL3B,TG,TGFBR2,TNF,TNFRSF11B,TNFSF10,TNFSF…
IL-15 Production	3.36	0.198	AATK,ABL2,BTK,CLK1,CLK4,DDR2,DYRK1A,EPHA8,FGFR2,FGFR3,FLT3LG,IFNA5,IFNB1,IL6,IRF1,JAK2,NFKB1,NFKB2,ROR2,ROS1,STAT1,SYK,TEC,TNK1
Th1 Pathway	3.36	0.198	CD274,DLL1,HAVCR2,HLA-B,HLA-DOB,HLA-DPB1,ICAM1,ICOSLG/LOC102723996,IFNGR2,IL10RA,IL12RB2,IL27RA,IL6,IRF1,JAK2,LGALS9,LTA,NFIL3,NFKB1,NOTCH3,SOCS1,SOCS3,STAT1,TBX21
Relaxin Signaling	3.36	0.187	ADCY10,ADCY9,BRAF,CREB1,FOS,GAD1,GNA13,GNG10,GNG7,GUCY2C,JUN,NFKB1,NFKB2,NFKBIA,NFKBIB,NFKBID,NFKBIE,NPR1,PDE10A,PDE4B,PDE4D,PDE6C,PDE9A,PLD6,PRKACA,PRKAR1B,SMPDL3B,VEGFA
JAK/Stat Signaling	3.33	0.225	CEBPB,FOS,IL6,JAK2,JUN,NFKB1,NFKB2,RAP2B,RASD1,SOCS1,SOCS2,SOCS3,SOCS4,SOCS5,SOCS6,STAT1,STAT2,STAT5A
Neuroinflammation Signaling Pathway	3.28	0.157	ACVR2A,ATF4,BIRC2,BIRC3,CCL2,CCL5,CD200R1,CREB1,CREB5,CX3CL1,CXCL10,FOS,GABRR2,GAD1,GDNF,GJB1,GRIN2C,HLA-B,HLA-DOB,HLA-F,ICAM1,IFNA5,IFNB1,IFNGR2,IL6,IRAK2,IRF7,JAK2,JUN,MFGE8,NCF1,NFAT5,NFE2L2,NFKB1,NFKB2,PTGS2,SLC1A3,SLC6A12,SLC6A13,STAT1,SYK,TBK1,TGFBR2,TICAM1,TLR2,TLR5,TNF
4-1BB Signaling in T Lymphocytes	3.25	0.312	JUN,MAP3K5,NFKB1,NFKB2,NFKBIA,NFKBIB,NFKBID,NFKBIE,TNFRSF9,TRAF1
TREM1 Signaling	3.22	0.227	CCL2,CD83,CSF2,CXCL2,ICAM1,IL6,JAK2,LAT2,NFKB1,NFKB2,NLRC5,NLRP10,NOD2,STAT5A,TLR2,TLR5,TNF
Hepatic Fibrosis Signaling Pathway	3.22	0.149	ACVR2A,ATF4,BRAF,BRD4,CCL2,CCL5,CDKN1B,CEBPB,COL11A2,COL18A1,COL2A1,CREB1,CREB5,FOS,FOXO1,FZD5,GLI3,ICAM1,IL1A,IL1RL2,IRAK2,JAK2,JUN,KLF9,mir-8,MMP13,MYL9,MYLK3,NCF1,NFKB1,NFKB2,NFKBIA,NFKBIB,NFKBID,NFKBIE,NGFR,PDGFD,PRKACA,PRKAR1B,RAP2B,RASD1,RND1,SMAD7,SNAI1,SPP1,TCF7L1,TCF7L2,TF,TGFBR2,TNF,TNFRSF11B,VEGFA,WNT11,WNT3,WNT9A
Histamine Degradation	3.22	0.412	ALDH1A1,ALDH1A3,ALDH1B1,ALDH3A2,ALDH4A1,ALDH7A1,HNMT
IL-6 Signaling	3.14	0.192	CEBPB,FOS,IL1A,IL1RL2,IL6,JAK2,JUN,LBP,MCL1,NFKB1,NFKB2,NFKBIA,NFKBIB,NFKBID,NFKBIE,NGFR,RAP2B,RASD1,SOCS1,SOCS3,TNF,TNFAIP6,TNFRSF11B,VEGFA
Cholesterol Biosynthesis I	3.14	0.462	DHCR24,DHCR7,EBP,FDFT1,NSDHL,TM7SF2
Cholesterol Biosynthesis II (via 24,25-dihydrolanosterol)	3.14	0.462	DHCR24,DHCR7,EBP,FDFT1,NSDHL,TM7SF2
Cholesterol Biosynthesis III (via Desmosterol)	3.14	0.462	DHCR24,DHCR7,EBP,FDFT1,NSDHL,TM7SF2
NF-κB Signaling	3.07	0.173	BCL10,BMP2,BRAF,FGFR2,FGFR3,IL1A,LTA,MAP3K8,NFKB1,NFKB2,NFKBIA,NFKBIB,NFKBID,NFKBIE,NGFR,PELI1,PRKACA,RAP2B,RASD1,RELB,TAB2,TAB3,TANK,TBK1,TGFBR2,TLR2,TLR5,TNF,TNFAIP3,TNFRSF11B,TNFSF13B
Superpathway of Cholesterol Biosynthesis	2.95	0.31	ACAA2,DHCR24,DHCR7,EBP,FDFT1,FDPS,MVD,NSDHL,TM7SF2
PI3K/AKT Signaling	2.92	0.171	CDKN1B,EIF4EBP1,FOXO1,FOXO3,GDF15,IFNLR1,IL10RA,IL12RB2,IL15RA,IL17RE,IL1RL2,IL20RB,IL22RA1,IL27RA,IL4R,JAK2,MAP3K5,MAP3K8,MCL1,NFKB1,NFKB2,NFKBIA,NFKBIB,NFKBID,NFKBIE,PTGS2,RAP2B,RASD1,SFN,YWHAQ
TWEAK Signaling	2.91	0.286	APAF1,BIRC2,BIRC3,NFKB1,NFKB2,NFKBIA,NFKBIB,NFKBID,NFKBIE,TRAF1
Noradrenaline and Adrenaline Degradation	2.91	0.286	ADH1C,ADH5,AKR1A1,ALDH1A1,ALDH1A3,ALDH1B1,ALDH3A2,ALDH4A1,ALDH7A1,IL4I1
B Cell Activating Factor Signaling	2.9	0.268	FOS,JUN,NFAT5,NFKB1,NFKB2,NFKBIA,NFKBIB,NFKBID,NFKBIE,TNFSF13B,TRAF1
Xenobiotic Metabolism PXR Signaling Pathway	2.86	0.167	ALDH1A1,ALDH1A3,ALDH1B1,ALDH1L1,ALDH1L2,ALDH3A2,ALDH4A1,ALDH7A1,ALDH8A1,CAMK2B,CDK5,CES1,CHST2,CYP2B6,CYP2C9,GSTA1,GSTM4,GSTP1,HS3ST3A1,HS3ST3B1,HS6ST2,IL4I1,MED1,NRIP1,PPARGC1A,PPP1CA,PPP1R10,PRKACA,PRKAR1B,UGT2B11,UGT2B15,UGT2B4
Senescence Pathway	2.78	0.153	ACVR2A,ANAPC10,ANAPC11,ANAPC5,ATF3,BRAF,CAPN5,CAPNS1,CDKN1B,CEBPB,DHCR24,DMTF1,E2F8,EED,EIF4EBP1,ETS2,FOXO3,GADD45A,GADD45B,HBP1,IFNB1,IL1A,IL6,ING1,ITSN2,JUN,NFAT5,NFKB1,NFKB2,PCGF1,PHF1,PML,PPP1CA,RAP2B,RASD1,RASSF5,SAA2,SMAD7,TBK1,TGFBR2,TLR2,ZFP36L1
IGF-1 Signaling	2.73	0.192	FOS,FOXO1,FOXO3,IGFBP1,IGFBP6,IGFBP7,JAK2,JUN,PRKACA,PRKAR1B,RAP2B,RASD1,SFN,SOCS1,SOCS2,SOCS3,SOCS4,SOCS5,SOCS6,YWHAQ
HMGB1 Signaling	2.7	0.17	CCL2,CSF2,FOS,ICAM1,IFNGR2,IL11,IL13,IL1A,IL31,IL6,JUN,KAT6A,LIF,LTA,LTB,NFKB1,NFKB2,NGFR,OSM,RAP2B,RASD1,RND1,SELE,TNF,TNFRSF11B,TNFSF10,TNFSF13B,TNFSF14
IL-1 Signaling	2.65	0.198	ADCY10,ADCY9,FOS,GNA13,GNG10,GNG7,IL1A,IRAK2,JUN,NFKB1,NFKB2,NFKBIA,NFKBIB,NFKBID,NFKBIE,PRKACA,PRKAR1B,TAB2
T Cell Exhaustion Signaling Pathway	2.61	0.166	ACVR2A,BCL6,CD274,FOS,FOXO1,FOXP1,HAVCR2,HLA-B,HLA-DOB,HLA-DPB1,HLA-F,IFNA5,IL10RA,IL12RB2,IL6,IRF4,IRF9,JAK2,JUN,LGALS9,NFAT5,PRDM1,RAP2B,RASD1,STAT1,STAT2,TBX21,TGFBR2,VEGFA
Ethanol Degradation II	2.61	0.281	ADH1C,ADH5,AKR1A1,ALDH1A1,ALDH1A3,ALDH1B1,ALDH3A2,ALDH4A1,ALDH7A1
Putrescine Degradation III	2.6	0.333	ALDH1A1,ALDH1A3,ALDH1B1,ALDH3A2,ALDH4A1,ALDH7A1,IL4I1
CD40 Signaling	2.53	0.215	FOS,ICAM1,JUN,LTA,NFKB1,NFKB2,NFKBIA,NFKBIB,NFKBID,NFKBIE,PTGS2,TANK,TNFAIP3,TRAF1
April Mediated Signaling	2.52	0.256	FOS,JUN,NFAT5,NFKB1,NFKB2,NFKBIA,NFKBIB,NFKBID,NFKBIE,TRAF1
FAT10 Cancer Signaling Pathway	2.46	0.239	ACVR2A,CXCR4,EEF1A1,IL6,NFKB1,NFKB2,NFKBIA,NGFR,TGFBR2,TNF,TNFRSF11B
Lymphotoxin β Receptor Signaling	2.43	0.226	APAF1,BIRC2,CXCL1,LTA,LTB,NFKB1,NFKB2,NFKBIA,NFKBID,RELB,TNFSF14,TRAF1
Prolactin Signaling	2.41	0.198	CEBPB,FOS,IRF1,JAK2,JUN,NR3C1,RAP2B,RASD1,SOCS1,SOCS2,SOCS3,SOCS4,SOCS5,SOCS6,STAT1,STAT5A
Hypoxia Signaling in the Cardiovascular System	2.4	0.203	ATF4,CREB1,CREB5,JUN,NFKBIA,NFKBIB,NFKBID,NFKBIE,NQO1,UBE2B,UBE2D4,UBE2L6,UBE2V2,UBE2W,VEGFA
Crosstalk between Dendritic Cells and Natural Killer Cells	2.37	0.191	ACTA1,CAMK2B,CD83,CSF2,FSCN1,HLA-B,HLA-F,IFNA5,IFNB1,IL15RA,IL6,LTA,LTB,NFKB1,NFKB2,TNF,TNFSF10
Th2 Pathway	2.3	0.169	ACVR2A,BHLHE41,CXCR4,DLL1,HLA-B,HLA-DOB,HLA-DPB1,ICAM1,ICOSLG/LOC102723996,IL12RB2,IL13,IL31,IL4R,JAK2,JUN,NFKB1,NOTCH3,SOCS3,SPI1,STAT5A,TBX21,TGFBR2,TIMD4
Toll-like Receptor Signaling	2.29	0.197	FOS,IL1A,IRAK2,JUN,LBP,NFKB1,NFKB2,NFKBIA,TAB2,TICAM1,TLR2,TLR5,TNF,TNFAIP3,TRAF1
White Adipose Tissue Browning Pathway	2.27	0.171	ADCY10,ADCY9,ANGPT2,ATF4,CACNB2,CACNG7,CEBPB,CREB1,CREB5,FGFR2,FGFR3,FOXC2,LDHB,LDHD,NPR1,PLIN1,PPARGC1A,PRDM16,PRKACA,PRKAR1B,VEGFA,VGF
B Cell Receptor Signaling	2.26	0.157	ATF4,BCL10,BCL2A1,BCL6,BTK,CAMK2B,CD79A,CREB1,CREB5,DAPP1,EBF1,EGR1,FOXO1,JUN,MAP3K5,MAP3K8,NFAT5,NFKB1,NFKB2,NFKBIA,NFKBIB,NFKBID,NFKBIE,PIK3AP1,POU2F2,RAP2B,RASD1,RASSF5,SYK
Inhibition of ARE-Mediated mRNA Degradation Pathway	2.24	0.172	CNOT4,CNOT6,DCP1A,EXOSC5,LTA,LTB,NGFR,PABPN1,PAPOLG,PRKACA,PRKAR1B,SFN,TNF,TNFRSF11B,TNFSF10,TNFSF13B,TNFSF14,XRN1,YWHAQ,ZFP36,ZFP36L1
Apoptosis Signaling	2.24	0.182	APAF1,BCL2A1,BIRC2,BIRC3,CAPN5,CAPNS1,CASP10,MAP3K5,MCL1,NFKB1,NFKB2,NFKBIA,NFKBIB,NFKBID,NFKBIE,RAP2B,RASD1,TNF
Myc Mediated Apoptosis Signaling	2.17	0.22	APAF1,BBC3,MCL1,NFKB1,NFKB2,NGFR,PMAIP1,PRKACA,PRKAR1B,TNF,TNFRSF11B
Production of Nitric Oxide and Reactive Oxygen Species in Macrophages	2.16	0.154	CLU,CYBA,FOS,IFNGR2,IRF1,IRF8,JAK2,JUN,LPA,MAP3K5,MAP3K8,NCF1,NFKB1,NFKB2,NFKBIA,NFKBIB,NFKBID,NFKBIE,NGFR,PCYOX1,PON1,PPP1CA,PPP1R10,RND1,SPI1,STAT1,TLR2,TNF,TNFRSF11B
Oxidative Ethanol Degradation III	2.16	0.316	ALDH1A1,ALDH1A3,ALDH1B1,ALDH3A2,ALDH4A1,ALDH7A1
IL-23 Signaling Pathway	2.12	0.227	CSF2,IL12RB2,IL23A,JAK2,NFKB1,NFKB2,NFKBIA,RORA,SOCS3,TNF
Glycogen Degradation III	2.12	0.357	GDPGP1,MGAM,PGM5,PYGB,PYGM
Sumoylation Pathway	2.06	0.175	FOS,ISG20,JUN,MAP3K5,NFKB1,NFKB2,NFKBIA,NR3C1,PML,RND1,RPA1,SENP1,SENP6,SENP7,SP3,STUB1,SUMO4,ZNF217
Serotonin Degradation	1.99	0.194	ADH1C,ADH5,AKR1A1,ALDH1A1,ALDH1A3,ALDH1B1,ALDH3A2,ALDH4A1,ALDH7A1,IL4I1,UGT2B11,UGT2B15,UGT2B4
CD27 Signaling in Lymphocytes	1.97	0.208	APAF1,FOS,JUN,MAP3K5,MAP3K8,NFKB1,NFKB2,NFKBIA,NFKBIB,NFKBID,NFKBIE
IL-9 Signaling	1.96	0.242	BCL3,NFKB1,NFKB2,SOCS2,SOCS3,STAT1,STAT5A,TNF
Pentose Phosphate Pathway	1.96	0.4	G6PD,PGD,TALDO1,TKTL1
Stearate Biosynthesis I (Animals)	1.92	0.213	ACOT7,ACSL6,CYP2E1,DHCR24,FASN,MBOAT7,PPT1,PRXL2B,TBXAS1,TECR
MIF-mediated Glucocorticoid Regulation	1.88	0.235	NFKB1,NFKB2,NFKBIA,NFKBIB,NFKBID,NFKBIE,NR3C1,PTGS2
LPS/IL-1 Mediated Inhibition of RXR Function	1.84	0.143	ABCB9,ACOX3,ACSL6,ALDH1A1,ALDH1A3,ALDH1B1,ALDH1L1,ALDH1L2,ALDH3A2,ALDH4A1,ALDH7A1,ALDH8A1,CHST2,CYP2B6,CYP2C9,FMO4,GSTA1,GSTM4,GSTP1,HS3ST3A1,HS3ST3B1,HS6ST2,IL1A,IL1RL2,IL4I1,JUN,LBP,LIPC,NGFR,PPARGC1A,TNF,TNFRSF11B
Pyrimidine Deoxyribonucleotides De Novo Biosynthesis I	1.83	0.273	AK5,CMPK2,DTYMK,NME1,PCK1,RRM2
Oxidative Phosphorylation	1.82	0.165	COX15,COX6A1,COX8A,NDUFA10,NDUFA11,NDUFA13,NDUFA2,NDUFA4,NDUFB10,NDUFB2,NDUFB7,NDUFB8,NDUFS6,NDUFS7,NDUFS8,NDUFV1,UQCR10,UQCRQ
Unfolded protein response	1.8	0.196	ATF4,CALR,CD82,CEBPB,CEBPD,DDIT3,HSPA1L,HSPA6,MAP3K5,NFE2L2,PPP1R15A
MIF Regulation of Innate Immunity	1.79	0.214	FOS,JUN,NFKB1,NFKB2,NFKBIA,NFKBIB,NFKBID,NFKBIE,PTGS2
Intrinsic Prothrombin Activation Pathway	1.79	0.214	COL11A2,COL18A1,COL2A1,F5,FGA,KLK10,KLK13,KLK14,SERPINC1
Small Cell Lung Cancer Signaling	1.79	0.183	APAF1,BIRC2,CDKN1B,NFKB1,NFKB2,NFKBIA,NFKBIB,NFKBID,NFKBIE,PTGS2,SIN3A,SKP2,TRAF1
ERK5 Signaling	1.74	0.181	ATF4,CREB1,CREB5,FOS,FOSL1,FOXO3,GNA13,LIF,MAP3K8,RAP2B,RASD1,SFN,YWHAQ
Ethanol Degradation IV	1.73	0.261	ALDH1A1,ALDH1A3,ALDH1B1,ALDH3A2,ALDH4A1,ALDH7A1
IL-17A Signaling in Airway Cells	1.71	0.185	CCL20,CXCL1,CXCL2,CXCL3,IL6,JAK2,NFKB1,NFKB2,NFKBIA,NFKBIB,NFKBID,NFKBIE
Acetone Degradation I (to Methylglyoxal)	1.68	0.233	CYP1A1,CYP2B6,CYP2C9,CYP2E1,CYP2J2,CYP2U1,PRXL2B
Dopamine Degradation	1.68	0.233	ALDH1A1,ALDH1A3,ALDH1B1,ALDH3A2,ALDH4A1,ALDH7A1,IL4I1
Acute Myeloid Leukemia Signaling	1.67	0.169	BRAF,EIF4EBP1,FLT3LG,IDH1,JUP,NFKB1,NFKB2,PIM1,PML,RAP2B,RASD1,SPI1,STAT5A,TCF7L1,TCF7L2
Salvage Pathways of Pyrimidine Ribonucleotides	1.67	0.165	ACVR2A,AK5,APOBEC3F,BRAF,CDADC1,CDK5,CDK8,CMPK2,DYRK1A,MAK,MAP3K8,NME1,PCK1,PIM1,PLK1,TTK
Glycogen Degradation II	1.66	0.333	GDPGP1,PGM5,PYGB,PYGM
Methylglyoxal Degradation III	1.63	0.278	AKR1A1,AKR1B1,AKR1B10,CYP2E1,PRXL2B
PPARα/RXRα Activation	1.61	0.142	ACVR2A,ADCY10,ADCY9,BCL3,CYP2C9,FASN,HELZ2,IL1RL2,IL6,JAK2,JUN,MED1,MED23,NFKB1,NFKB2,NFKBIA,NFKBIB,NFKBID,NFKBIE,PLCL2,PPARGC1A,PRKACA,PRKAR1B,RAP2B,RASD1,TGFBR2,TGS1
Necroptosis Signaling Pathway	1.58	0.146	BIRC2,BIRC3,CAMK2B,CAPN5,CAPNS1,CASP10,CYLD,FKBP1A,IFNB1,IRF9,MLKL,NGFR,PELI1,SLC25A10,STAT1,STAT2,TAB2,TICAM1,TNF,TNFRSF11B,TNFSF10,TSPO,ZBP1
Colorectal Cancer Metastasis Signaling	1.57	0.134	ADCY10,ADCY9,BRAF,FOS,FZD5,GNG10,GNG7,IL6,JAK2,JUN,MMP10,MMP13,MSH2,NFKB1,NFKB2,PRKACA,PRKAR1B,PTGER3,PTGS2,RAP2B,RASD1,RND1,SIAH1,STAT1,TCF7L1,TCF7L2,TGFBR2,TLR2,TLR5,TNF,VEGFA,WNT11,WNT3,WNT9A
Bupropion Degradation	1.56	0.24	CYP1A1,CYP2B6,CYP2C9,CYP2E1,CYP2J2,CYP2U1
Fatty Acid β-oxidation I	1.54	0.219	ACAA2,ACSL6,ECHS1,ECI2,HADH,IVD,SCP2

## Sheet: SARS-CoV-2 Calu-3 (GSE14879)
© 2000-2020 QIAGEN. All rights reserved.
Ingenuity Canonical Pathways	-log(p-value)	Ratio	Molecules
EIF2 Signaling	20.4	0.384	ACTB,AGO2,AGO4,ATF3,ATF4,DDIT3,EIF1AX,EIF2AK2,EIF2B1,EIF2B4,EIF2S3,EIF3E,EIF3H,EIF3I,EIF3K,EIF3M,HNRNPA1,MAPK3,MT-RNR1,MT-RNR2,MYC,NRAS,PIK3R1,PIK3R3,PPP1CA,PPP1CB,PPP1R15A,PTBP1,RNA5-8SN5,RPL10A,RPL12,RPL13,RPL13A,RPL15,RPL17,RPL18,RPL19,RPL22,RPL23A,RPL24,RPL26L1,RPL27,RPL27A,RPL3,RPL30,RPL31,RPL34,RPL35,RPL35A,RPL36A,RPL36AL,RPL37,RPL37A,RPL39L,RPL4,RPL41,RPL5,RPL6,RPL7,RPL7A,RPL9,RPLP0,RPS10,…
Oxidative Phosphorylation	19.8	0.505	ATP5F1A,ATP5F1C,ATP5F1E,ATP5MC3,ATP5ME,ATP5MF,ATP5MG,ATP5PB,ATP5PD,ATP5PO,COX17,COX4I1,COX5B,COX6A1,COX6B1,COX6C,COX7A2,COX7A2L,COX7C,COX8A,CYB5A,CYCS,MT-ND1,MT-ND4L,MT-ND5,NDUFA1,NDUFA10,NDUFA12,NDUFA13,NDUFA2,NDUFA4,NDUFA5,NDUFA6,NDUFAB1,NDUFB1,NDUFB11,NDUFB2,NDUFB3,NDUFB5,NDUFB6,NDUFB7,NDUFB9,NDUFS2,NDUFS5,NDUFS6,NDUFS7,NDUFV1,SDHB,SDHC,SDHD,UQCR10,UQCR11,UQCRB,UQCRH,UQCRQ
Sirtuin Signaling Pathway	14.3	0.309	APEX1,APP,ATG5,ATP5F1A,ATP5F1C,ATP5F1E,ATP5PB,BECN1,DOT1L,E2F1,FOXO1,FOXO3,G6PD,GABARAP,GADD45B,GLUD1,H1-1,H1-2,H1-5,H3-3A/H3-3B,H4C11,IDH2,JUN,KAT2A,LDHA,LDHB,MAP1LC3B,MAPK3,MT-ND1,MT-ND4L,MT-ND5,MYC,NDUFA1,NDUFA10,NDUFA12,NDUFA13,NDUFA2,NDUFA4,NDUFA5,NDUFA6,NDUFAB1,NDUFB1,NDUFB11,NDUFB2,NDUFB3,NDUFB5,NDUFB6,NDUFB7,NDUFB9,NDUFS2,NDUFS5,NDUFS6,NDUFS7,NDUFV1,NEDD4,NFKB2,NQO1,OGG1,PDHA1,PDK1,PGK1,P…
Superpathway of Cholesterol Biosynthesis	9.91	0.655	ACAA2,ACAT1,ACAT2,CYP51A1,DHCR24,DHCR7,EBP,FDFT1,FDPS,HADHA,HMGCR,IDI1,MSMO1,MVD,NSDHL,PMVK,SC5D,SQLE,TM7SF2
Regulation of eIF4 and p70S6K Signaling	7.8	0.306	AGO2,AGO4,EIF1AX,EIF2B1,EIF2B4,EIF2S3,EIF3E,EIF3H,EIF3I,EIF3K,EIF3M,EIF4EBP1,IRS1,ITGA5,ITGB1,MAPK3,MKNK1,MT-RNR1,MT-RNR2,NRAS,PAIP2,PIK3R1,PIK3R3,PPP2R2A,PPP2R5B,PPP2R5D,RPS10,RPS15A,RPS16,RPS17,RPS18,RPS19,RPS20,RPS21,RPS23,RPS24,RPS25,RPS26,RPS28,RPS29,RPS3,RPS3A,RPS4X,RPS6,RPS7,RPS8,RPS9,RPSA
Aryl Hydrocarbon Receptor Signaling	6.84	0.301	AHR,ALDH16A1,ALDH1A3,ALDH1L2,ALDH3A2,ALDH7A1,APAF1,CCNA2,CCND3,CDK4,CDKN1A,CTSD,CYP1B1,DHFR,E2F1,GSTK1,GSTM3,GSTP1,HSP90AA1,HSP90B1,HSPB1,IL1B,IL6,JUN,MAPK3,MED1,MGST1,MGST2,MGST3,MYC,NCOA3,NCOA7,NEDD8,NFIA,NFIC,NFKB2,NQO1,NR2F1,NRIP1,PTGES3,RELA,TGM2,TRIP11
Cholesterol Biosynthesis I	6.46	0.769	CYP51A1,DHCR24,DHCR7,EBP,FDFT1,MSMO1,NSDHL,SC5D,SQLE,TM7SF2
Cholesterol Biosynthesis II (via 24,25-dihydrolanosterol)	6.46	0.769	CYP51A1,DHCR24,DHCR7,EBP,FDFT1,MSMO1,NSDHL,SC5D,SQLE,TM7SF2
Cholesterol Biosynthesis III (via Desmosterol)	6.46	0.769	CYP51A1,DHCR24,DHCR7,EBP,FDFT1,MSMO1,NSDHL,SC5D,SQLE,TM7SF2
mTOR Signaling	6.31	0.262	DDIT4,EIF3E,EIF3H,EIF3I,EIF3K,EIF3M,EIF4EBP1,IRS1,MAPK3,MT-RNR1,MT-RNR2,NRAS,PIK3R1,PIK3R3,PLD3,PPP2R2A,PPP2R5B,PPP2R5D,PRKCI,PRKD1,RHEB,RHOA,RHOB,RHOC,RHOF,RHOT1,RICTOR,RND1,RPS10,RPS15A,RPS16,RPS17,RPS18,RPS19,RPS20,RPS21,RPS23,RPS24,RPS25,RPS26,RPS28,RPS29,RPS3,RPS3A,RPS4X,RPS6,RPS6KA2,RPS6KA6,RPS6KC1,RPS7,RPS8,RPS9,RPSA,RPTOR,VEGFA
Death Receptor Signaling	5.89	0.33	ACTB,ACTG1,APAF1,ARHGDIB,BIRC2,CASP10,CASP8,CYCS,DFFA,HSPB1,IKBKE,LMNA,MAP3K14,MAP4K4,NFKB2,NFKBIE,PARP10,PARP12,PARP14,PARP8,PARP9,RELA,RIPK1,TANK,TBK1,TIPARP,TNFRSF10A,TNFRSF10B,TNFSF15,TNKS2
Huntington's Disease Signaling	5.58	0.245	APAF1,ATF4,ATP5F1A,ATP5F1C,ATP5F1E,ATP5PB,CAPN2,CAPN5,CASP1,CASP10,CASP8,CDK5,CLTB,CREB1,CREB3,CREB3L4,CREB5,CREBBP,CTSD,CYCS,DNM1,DYNC1I2,EGFR,GNB4,GNG10,GNG12,HDAC1,HDAC2,HDAC4,HDAC8,HDAC9,HSPA6,HSPA8,JUN,MAP3K10,MAPK3,PIK3R1,PIK3R3,PLCB1,POLR2A,POLR2B,POLR2E,POLR2F,POLR2G,POLR2J,POLR2L,PRKCI,PRKD1,PSME1,RCOR1,SDHB,SNCA,STX16,TAF4,TAF9B,TGM2,UBB,VAMP2
Estrogen Receptor Signaling	5.2	0.223	ADCY7,AGT,ATF4,ATP5F1A,ATP5F1C,ATP5F1E,ATP5PB,BAD,CAV1,CDK8,CDKN1A,CREB1,CREB3,CREB3L4,CREB5,CREBBP,EGFR,EIF2B1,EIF2B4,EIF4EBP1,FOXO1,FOXO3,GNA13,GNAI2,GNAI3,GSK3A,HSP90AA1,HSP90B1,IGF2,JAK2,JUN,LEPR,MAPK3,MCU,MED1,MED12L,MED13,MED15,MED17,MED18,MED24,MMP7,MYC,MYL12A,MYL12B,MYL6,MYL6B,NCOA3,NFKB2,NR3C1,NRAS,NRIP1,PCNA,PIK3R1,PIK3R3,PLCB1,PLCD1,PLCE1,PLCG1,PLCG2,POLR2B,PPP1CB,PRKACB,PRKAR2A,PRKCI,…
ILK Signaling	5.13	0.253	ACTB,ACTG1,ACTN1,ATF4,BMP2,CREB1,CREB3,CREB3L4,CREB5,CREBBP,CTNNB1,FERMT2,FN1,GSK3A,IRS1,IRS2,ITGB1,ITGB5,JUN,KRT18,MAPK3,MYC,MYH10,MYH9,MYL6,MYL6B,NACA,NFKB2,PARVB,PIK3R1,PIK3R3,PPP1R14B,PPP2R2A,PPP2R5B,PPP2R5D,PTGS2,RELA,RHOA,RHOB,RHOC,RHOF,RHOT1,RICTOR,RND1,TMSB10/TMSB4X,VCL,VEGFA,VIM
Cell Cycle: G2/M DNA Damage Checkpoint Regulation	5.1	0.388	AURKA,BORA,CCNB1,CCNB2,CDC25C,CDK1,CDKN1A,CKS1B,CKS2,MDM4,PLK1,PRKDC,PTPMT1,SKP1,TOP2A,TOP2B,YWHAB,YWHAE,YWHAQ
NRF2-mediated Oxidative Stress Response	4.84	0.249	ACTB,ACTG1,ATF4,CAT,CCT7,CREBBP,DNAJA4,DNAJB4,DNAJB5,DNAJC10,DNAJC8,ENC1,EPHX1,ERP29,FOSL1,FTL,GPX2,GSR,GSTK1,GSTM3,GSTP1,HACD3,HERPUD1,HSPB8,JUN,JUNB,MAFF,MAFG,MAFK,MAPK3,MGST1,MGST2,MGST3,NQO1,NRAS,PIK3R1,PIK3R3,PMF1/PMF1-BGLAP,PRDX1,PRKCI,PRKD1,RBX1,SOD1,SOD2,STIP1,TXN,UBB
Sumoylation Pathway	4.68	0.291	ARHGDIB,CREBBP,ETS1,HDAC1,HDAC2,JUN,NFKB2,NR3C1,PCNA,PML,RAN,RCOR1,RFC4,RHOA,RHOB,RHOC,RHOF,RHOT1,RND1,RPA1,SAE1,SENP5,SERBP1,SMAD4,SNCA,SP100,SUMO1,SUMO2,SUMO3,ZNF217
Protein Kinase A Signaling	4.68	0.209	ACP1,ADCY7,AKAP12,AKAP13,ANAPC13,APEX1,ATF4,BAD,BRAF,CALM1 (includes others),CAMK4,CDC25C,CDKN3,CREB1,CREB3,CREB3L4,CREB5,CREBBP,CTNNB1,DUSP1,DUSP10,DUSP2,DUSP4,DUSP5,DUSP8,GNA13,GNAI2,GNAI3,GNB4,GNG10,GNG12,GSK3A,H1-1,H1-2,H1-5,H3-3A/H3-3B,KDELR3,MAPK3,MTMR3,MYH10,MYL12A,MYL12B,MYL6,MYL6B,NFAT5,NFKB2,NFKBIE,PALM2AKAP2,PDE10A,PDE3A,PDE3B,PDE5A,PHKA2,PLCB1,PLCD1,PLCE1,PLCG1,PLCG2,PPP1CA,PPP1CB,PPP…
NER Pathway	4.68	0.291	CETN2,COPS5,COPS8,DDB1,H3-3A/H3-3B,H4C11,H4C12,H4C15,H4C2,H4C3,HMGN1,NEDD8,PCNA,POLD2,POLD4,POLR2A,POLR2B,POLR2E,POLR2F,POLR2G,POLR2J,POLR2L,RAD23B,RBX1,RFC4,RNF111,RPA1,RPA3,TOP2A,TOP2B
Superpathway of Inositol Phosphate Compounds	4.62	0.242	ACP1,ACP6,ATP1A1,CDC25C,DOT1L,DUSP1,DUSP10,DUSP2,DUSP23,DUSP5,DUSP8,EYA4,HACD2,IGBP1,INPP5B,IP6K1,IP6K2,IPMK,ITPKC,NOCT,NUDT12,NUDT14,NUDT2,NUDT3,NUDT5,PIK3R1,PIK3R3,PIKFYVE,PIP5K1A,PLCB1,PLCD1,PLCE1,PLCG1,PLCG2,PPM1K,PPP1CA,PPP1R14B,PPP1R7,PPP2R5B,PPP2R5D,PPP4C,PPTC7,PRUNE1,PTPRM,SEC16A,SIRPA,SOCS3,STYX
D-myo-inositol-5-phosphate Metabolism	4.54	0.256	ACP1,ACP6,ATP1A1,CDC25C,DOT1L,DUSP1,DUSP10,DUSP2,DUSP23,DUSP5,DUSP8,EYA4,HACD2,IGBP1,INPP5B,NOCT,NUDT12,NUDT14,NUDT2,NUDT3,NUDT5,PIKFYVE,PLCB1,PLCD1,PLCE1,PLCG1,PLCG2,PPM1K,PPP1CA,PPP1R14B,PPP1R7,PPP2R5B,PPP2R5D,PPP4C,PPTC7,PRUNE1,PTPRM,SIRPA,SOCS3,STYX
p53 Signaling	4.24	0.286	APAF1,BBC3,BIRC5,CCNG1,CDK4,CDKN1A,CTNNB1,DRAM1,E2F1,GADD45B,HDAC1,HDAC9,JUN,MDM4,MED1,PCNA,PERP,PIK3R1,PIK3R3,PMAIP1,PML,PRKDC,SERPINB5,ST13,THBS1,TNFRSF10A,TNFRSF10B,TP53I3
Hepatic Fibrosis Signaling Pathway	4.2	0.207	ACVR1,AGT,ATF4,BRAF,BRD4,CALM1 (includes others),CAMK4,CEBPB,COL11A2,CREB1,CREB3,CREB3L4,CREB5,CREBBP,CTNNB1,DVL3,FGF2,FOXO1,FTL,FZD2,FZD3,FZD4,FZD5,FZD8,GNAI2,GNAI3,ICAM1,IKBKE,IL18,IL1B,IRAK2,IRS2,ITGA5,ITGB1,JAK2,JUN,LEPR,MAPK3,MYC,MYL12A,MYL12B,MYL6,MYL6B,NCF2,NFKB2,NFKBIE,NRAS,PDGFA,PDGFD,PDK1,PIK3R1,PIK3R3,PLCG1,PLCG2,PRKACB,PRKAR2A,PRKCI,PRKD1,RELA,RHOA,RHOB,RHOC,RHOF,RHOT1,RIPK1,RND1,SDHB…
D-myo-inositol (1,4,5,6)-Tetrakisphosphate Biosynthesis	4.11	0.255	ACP1,ACP6,ATP1A1,CDC25C,DOT1L,DUSP1,DUSP10,DUSP2,DUSP23,DUSP5,DUSP8,EYA4,HACD2,IGBP1,INPP5B,IPMK,NOCT,NUDT12,NUDT14,NUDT2,NUDT3,NUDT5,PIKFYVE,PPM1K,PPP1CA,PPP1R14B,PPP1R7,PPP2R5B,PPP2R5D,PPP4C,PPTC7,PRUNE1,PTPRM,SIRPA,SOCS3,STYX
D-myo-inositol (3,4,5,6)-tetrakisphosphate Biosynthesis	4.11	0.255	ACP1,ACP6,ATP1A1,CDC25C,DOT1L,DUSP1,DUSP10,DUSP2,DUSP23,DUSP5,DUSP8,EYA4,HACD2,IGBP1,INPP5B,IPMK,NOCT,NUDT12,NUDT14,NUDT2,NUDT3,NUDT5,PIKFYVE,PPM1K,PPP1CA,PPP1R14B,PPP1R7,PPP2R5B,PPP2R5D,PPP4C,PPTC7,PRUNE1,PTPRM,SIRPA,SOCS3,STYX
Wnt/Ca+ pathway	3.99	0.323	ATF4,CREB1,CREB3,CREB3L4,CREB5,CREBBP,DVL3,FZD2,FZD3,FZD4,FZD5,FZD8,NFAT5,NFKB2,PLCB1,PLCD1,PLCE1,PLCG1,PLCG2,RELA
Glutathione Redox Reactions I	3.95	0.458	GPX1,GPX2,GPX3,GPX4,GPX8,GSR,GSTK1,GSTP1,MGST1,MGST2,MGST3
ERK5 Signaling	3.93	0.306	ATF4,BAD,CREB1,CREB3,CREB3L4,CREB5,CREBBP,EGFR,ELK4,FOSL1,FOXO3,GNA13,LIF,MAP3K8,MYC,NRAS,RPS6KA2,RPS6KA6,RPS6KC1,YWHAB,YWHAE,YWHAQ
3-phosphoinositide Degradation	3.9	0.245	ACP1,ACP6,ATP1A1,CDC25C,DOT1L,DUSP1,DUSP10,DUSP2,DUSP23,DUSP5,DUSP8,EYA4,HACD2,IGBP1,INPP4B,INPP5B,MTMR3,NOCT,NUDT12,NUDT14,NUDT2,NUDT3,NUDT5,PIKFYVE,PPM1K,PPP1CA,PPP1R14B,PPP1R7,PPP2R5B,PPP2R5D,PPP4C,PPTC7,PRUNE1,PTPMT1,PTPRM,SIRPA,SOCS3,STYX
Senescence Pathway	3.86	0.215	ACVR1,ANAPC13,ATF3,BRAF,CALM1 (includes others),CAMK4,CAPN2,CAPN5,CAT,CBX2,CCNB1,CCNB2,CDC25C,CDK1,CDK4,CDKN1A,CDKN2B,CEBPB,CREBBP,DHCR24,DMTF1,E2F1,E2F3,E2F4,E2F8,EIF4EBP1,ELF1,ETS1,ETS2,FOXO3,GADD45B,IFNB1,IKBKE,IL6,ITSN2,JUN,MAPK3,MCU,MRE11,NFAT5,NFKB2,NRAS,PDHA1,PDHB,PDK1,PIK3R1,PIK3R3,PML,PPP1CA,PPP2R2A,PPP2R5B,PPP2R5D,SMAD3,SMAD4,SMAD5,SMAD7,SOD2,TBK1,ZFP36L1
Mevalonate Pathway I	3.84	0.571	ACAA2,ACAT1,ACAT2,HADHA,HMGCR,IDI1,MVD,PMVK
Hypoxia Signaling in the Cardiovascular System	3.74	0.297	ATF4,COPS5,CREB1,CREB3,CREB3L4,CREB5,CREBBP,HSP90AA1,HSP90B1,JUN,LDHA,NFKBIE,NQO1,SUMO1,UBE2C,UBE2D1,UBE2E1,UBE2Q2,UBE2T,UBE2V1,UBE2Z,VEGFA
Role of IL-17F in Allergic Inflammatory Airway Diseases	3.68	0.357	ATF4,CREB1,CREB3,CREB3L4,CREB5,CREBBP,CXCL6,IL11,IL1B,IL6,MAPK3,NFKB2,RELA,RPS6KA2,RPS6KA6
Signaling by Rho Family GTPases	3.68	0.217	ACTB,ACTG1,ARHGEF5,ARHGEF7,ARPC2,ARPC3,ARPC5,CDC42EP2,CDC42EP3,CIT,CLIP1,EZR,GNA13,GNAI2,GNAI3,GNB4,GNG10,GNG12,ITGA5,ITGB1,JUN,MAP3K10,MAP3K11,MAP3K20,MAPK3,MYL12A,MYL12B,MYL6,MYL6B,NCF2,NEDD4,NFKB2,PIK3R1,PIK3R3,PIKFYVE,PIP5K1A,PRKCI,RDX,RELA,RHOA,RHOB,RHOC,RHOF,RHOT1,RND1,SEPTIN11,SEPTIN2,SEPTIN7,SEPTIN9,SLC9A1,STMN1,VIM,WASF3
Superpathway of Geranylgeranyldiphosphate Biosynthesis I (via Mevalonate)	3.68	0.5	ACAA2,ACAT1,ACAT2,FDPS,HADHA,HMGCR,IDI1,MVD,PMVK
Cell Cycle Control of Chromosomal Replication	3.63	0.321	CDK1,CDK11B,CDK12,CDK16,CDK17,CDK18,CDK4,CDK5,CDK8,MCM2,MCM3,MCM9,ORC4,PCNA,RPA1,RPA3,TOP2A,TOP2B
Production of Nitric Oxide and Reactive Oxygen Species in Macrophages	3.6	0.229	APOC1,APOL1,CAT,CLU,CREBBP,CYBA,IFNGR2,IKBKE,IRF1,JAK2,JUN,LYZ,MAP3K10,MAP3K11,MAP3K14,MAP3K8,MAPK3,NCF2,NFKB2,NFKBIE,PCYOX1,PIK3R1,PIK3R3,PLCG1,PLCG2,PPARA,PPP1CA,PPP1CB,PPP1R14B,PPP1R7,PPP2R2A,PPP2R5B,PPP2R5D,PRKCI,PRKD1,RELA,RHOA,RHOB,RHOC,RHOF,RHOT1,RND1,SIRPA
RhoA Signaling	3.52	0.252	ABL2,ACTB,ACTG1,ARHGAP12,ARPC2,ARPC3,ARPC5,CDC42EP2,CDC42EP3,CIT,DLC1,EZR,GNA13,MYL12A,MYL12B,MYL6,MYL6B,NEDD4,PFN2,PIKFYVE,PIP5K1A,PLXNA1,PPP1CB,RAPGEF2,RDX,RHOA,SEPTIN11,SEPTIN2,SEPTIN7,SEPTIN9,TTN
Cell Cycle: G1/S Checkpoint Regulation	3.48	0.299	CCND3,CDK4,CDKN1A,CDKN2B,E2F1,E2F3,E2F4,E2F8,FOXO1,HDAC1,HDAC2,HDAC4,HDAC8,HDAC9,MYC,PA2G4,RPL5,SKP1,SMAD3,SMAD4
3-phosphoinositide Biosynthesis	3.32	0.23	ACP1,ACP6,ATP1A1,CDC25C,DOT1L,DUSP1,DUSP10,DUSP2,DUSP23,DUSP5,DUSP8,EYA4,HACD2,IGBP1,INPP5B,NOCT,NUDT12,NUDT14,NUDT2,NUDT3,NUDT5,PIK3R1,PIK3R3,PIKFYVE,PIP5K1A,PPM1K,PPP1CA,PPP1R14B,PPP1R7,PPP2R5B,PPP2R5D,PPP4C,PPTC7,PRUNE1,PTPRM,SIRPA,SOCS3,STYX
Role of PKR in Interferon Induction and Antiviral Response	3.21	0.248	APAF1,ATF3,CASP1,CASP8,CYCS,E2F1,EIF2AK2,HMGB1,HSP90AA1,HSP90B1,HSPA6,HSPA8,IFIH1,IFNAR1,IFNB1,IFNGR2,IKBKE,IL18,IL1B,IRF1,IRF9,JUN,MAPK3,METAP2,NFKB2,NFKBIE,PDGFA,PDGFD,RELA
Cyclins and Cell Cycle Regulation	3.13	0.272	CCNA2,CCNB1,CCNB2,CCND3,CDK1,CDK4,CDKN1A,CDKN2B,E2F1,E2F3,E2F4,E2F8,HDAC1,HDAC2,HDAC4,HDAC8,HDAC9,PA2G4,PPP2R2A,PPP2R5B,PPP2R5D,SKP1
ATM Signaling	3.11	0.258	ATF4,BLM,CBX3,CBX5,CCNB1,CCNB2,CDC25C,CDK1,CDKN1A,CREB1,CREB3,CREB3L4,CREB5,CREBBP,GADD45B,H4C11,HERC2,JUN,MDM4,MRE11,PPP2R2A,PPP2R5B,PPP2R5D,RAD51,SMC2
PI3K/AKT Signaling	3.09	0.223	BAD,CDKN1A,CTNNB1,EIF4EBP1,FOXO1,FOXO3,GSK3A,HSP90AA1,HSP90B1,IFNAR1,IKBKE,IL10RA,IL15RA,IL17RB,IL20RA,IL22RA1,IL7R,INPP5B,ITGA5,ITGB1,JAK2,MAP3K8,MAPK3,MAPK8IP1,MCL1,NFKB2,NFKBIE,NRAS,PIK3R1,PIK3R3,PPP2R2A,PPP2R5B,PPP2R5D,PTGS2,RELA,RHEB,YWHAB,YWHAE,YWHAQ
Pancreatic Adenocarcinoma Signaling	3.02	0.248	BAD,BIRC5,BRCA2,CDK4,CDKN1A,CDKN2B,E2F1,E2F3,E2F4,E2F8,EGFR,ERBB2,HBEGF,JAK2,MAPK3,NFKB2,PA2G4,PIK3R1,PIK3R3,PLD3,PTGS2,RAD51,RALBP1,RELA,SMAD3,SMAD4,VEGFA
TNFR2 Signaling	2.95	0.367	BIRC2,IKBKE,JUN,MAP3K14,NFKB2,NFKBIE,RELA,TANK,TBK1,TNFAIP3,TRAF1
Role of RIG1-like Receptors in Antiviral Innate Immunity	2.9	0.318	CASP10,CASP8,CREBBP,DHX58,IFIH1,IFNB1,IKBKE,NFKB2,NFKBIE,RELA,RIPK1,TANK,TBK1,TRIM25
Phospholipase C Signaling	2.87	0.202	ADCY7,AHNAK,ARHGEF5,ARHGEF7,ATF4,BLNK,CALM1 (includes others),CAMK4,CREB1,CREB3,CREB3L4,CREB5,CREBBP,GNA13,GNB4,GNG10,GNG12,HDAC1,HDAC2,HDAC4,HDAC8,HDAC9,ITGA5,ITGB1,JMJD7-PLA2G4B,MAPK3,MARCKS,MYL12A,MYL12B,MYL6,MYL6B,NFAT5,NFKB2,NRAS,PEBP1,PLCB1,PLCD1,PLCE1,PLCG1,PLCG2,PLD3,PPP1CB,PRKCI,PRKD1,RELA,RHOA,RHOB,RHOC,RHOF,RHOT1,RND1,TGM2
ERK/MAPK Signaling	2.79	0.212	ATF4,BAD,BRAF,CREB1,CREB3,CREB3L4,CREB5,CREBBP,DUSP1,DUSP2,DUSP4,EIF4EBP1,ELF1,ETS1,ETS2,H3-3A/H3-3B,HSPB1,ITGA5,ITGB1,JMJD7-PLA2G4B,KSR1,MAPK3,MKNK1,MYC,NRAS,PIK3R1,PIK3R3,PLCG1,PLCG2,PPP1CA,PPP1CB,PPP1R14B,PPP1R7,PPP2R2A,PPP2R5B,PPP2R5D,PRKACB,PRKAR2A,PRKCI,YWHAB,YWHAQ
Cardiac Hypertrophy Signaling (Enhanced)	2.74	0.181	ACVR1,ADCY7,ADRB2,AGT,AKAP13,APEX1,ATP2A2,CALM1 (includes others),CAMK4,CTNNB1,DVL3,EIF2B1,EIF2B4,EIF4EBP1,FGF2,FGFR2,FGFR3,FGFR4,FZD2,FZD3,FZD4,FZD5,FZD8,GNA13,GNAI2,GNAI3,GSK3A,HDAC1,HDAC2,HDAC4,HDAC8,HDAC9,HSPB1,IFNAR1,IKBKE,IL10RA,IL11,IL12A,IL15,IL15RA,IL17D,IL17RB,IL18,IL1B,IL20RA,IL22RA1,IL6,IL7R,ITGA5,ITGB1,JAK2,JUN,LIF,MAP3K10,MAP3K11,MAP3K14,MAP3K20,MAP3K8,MAPK3,MKNK1,MYC,NFAT5,NFKB2,NR…
Integrin Signaling	2.7	0.207	ACTB,ACTG1,ACTN1,ARF5,ARHGAP26,ARHGEF7,ARPC2,ARPC3,ARPC5,ASAP1,BRAF,CAPN2,CAPN5,CAV1,GIT1,GSN,ITGA5,ITGAM,ITGB1,ITGB5,MAP3K11,MAPK3,MYL12A,MYL12B,NCK1,NEDD9,NRAS,PARVB,PFN2,PIK3R1,PIK3R3,PIKFYVE,PLCG1,PLCG2,PPP1CB,RHOA,RHOB,RHOC,RHOF,RHOT1,RND1,TSPAN6,TTN,VCL
PFKFB4 Signaling Pathway	2.69	0.304	ATF4,CREB1,CREB3,CREB3L4,CREB5,CREBBP,FGF2,GPI,HK2,MAPK3,NCOA3,PRKACB,PRKAR2A,TKT
IGF-1 Signaling	2.65	0.24	BAD,CCN1,CSNK2A1,FOXO1,FOXO3,GRB10,IGFBP2,IGFBP4,IRS1,IRS2,JAK2,JUN,MAPK3,NEDD4,NRAS,PIK3R1,PIK3R3,PRKACB,PRKAR2A,PRKCI,SOCS2,SOCS3,YWHAB,YWHAE,YWHAQ
P2Y Purigenic Receptor Signaling Pathway	2.62	0.228	ADCY7,ATF4,CREB1,CREB3,CREB3L4,CREB5,CREBBP,GNAI2,GNAI3,GNB4,GNG10,GNG12,JUN,MAPK3,MYC,NFKB2,NRAS,PIK3R1,PIK3R3,PLCB1,PLCD1,PLCE1,PLCG1,PLCG2,PRKACB,PRKAR2A,PRKCI,PRKD1,RELA
Role of CHK Proteins in Cell Cycle Checkpoint Control	2.59	0.281	CDC25C,CDK1,CDKN1A,E2F1,E2F3,E2F4,E2F8,MRE11,PCNA,PLK1,PPP2R2A,PPP2R5B,PPP2R5D,RAD1,RFC4,RPA1
Osteoarthritis Pathway	2.54	0.204	ANXA2,ANXA5,ATF4,BMP2,CASP1,CASP10,CASP8,CEBPB,CREB1,CREB3,CREB3L4,CREB5,CREBBP,CTNNA1,CTNNB1,DDIT4,FGF2,FGFR3,FN1,FOXO3,FZD2,FZD3,FZD4,FZD5,FZD8,HDAC4,HMGB1,IL1B,ITGA5,ITGB1,MTF1,NFKB2,PTGS2,RELA,SDC4,SIK3,SLC39A8,SMAD3,SMAD4,SMAD5,SMAD7,SPP1,VEGFA
Glutaryl-CoA Degradation	2.54	0.438	ACAA2,ACAT1,ACAT2,HADH,HADHA,HSD17B10,PARK7
Remodeling of Epithelial Adherens Junctions	2.53	0.265	ACTB,ACTG1,ACTN1,ARPC2,ARPC3,ARPC5,CLIP1,CTNNA1,CTNNB1,DNM1,MAPRE1,NME1,RAB5B,TUBA1A,TUBA1B,TUBA4A,TUBB,VCL
Folate Transformations I	2.47	0.556	MTHFD1,MTHFD2,MTHFR,MTHFS,SHMT1
Zymosterol Biosynthesis	2.42	0.667	CYP51A1,MSMO1,NSDHL,TM7SF2
Endocannabinoid Cancer Inhibition Pathway	2.39	0.217	ADCY7,ATF3,ATF4,BAD,CASP1,CASP10,CASP8,CCND3,CDKN1A,CREB1,CREB3,CREB3L4,CREB5,CREBBP,CTNNB1,DDIT3,GNA13,GNAI2,GNAI3,MAPK3,MYC,NSMAF,PIK3R1,PIK3R3,PRKACB,PRKAR2A,RHOA,RPTOR,TRIB3,VEGFA,VIM
NF-κB Signaling	2.37	0.207	AZI2,BCL10,BMP2,BMPR1B,BRAF,CASP8,CREBBP,CSNK2A1,EGFR,EIF2AK2,FGFR2,FGFR3,FGFR4,HDAC1,HDAC2,IL18,IL1B,MAP3K14,MAP3K8,MAP4K4,NFKB2,NFKBIE,NRAS,PELI1,PIK3R1,PIK3R3,PLCG2,PRKACB,RELA,RELB,RIPK1,TANK,TBK1,TDP2,TNFAIP3,TNIP1,UBE2V1
Retinoic acid Mediated Apoptosis Signaling	2.35	0.267	APAF1,CASP8,CYCS,IFNAR1,IFNB1,IRF1,PARP10,PARP12,PARP14,PARP8,PARP9,TIPARP,TNFRSF10A,TNFRSF10B,TNFRSF10D,TNKS2
PI3K Signaling in B Lymphocytes	2.35	0.217	ATF3,ATF4,ATF7,BCL10,BLNK,C3,CALM1 (includes others),CAMK4,CREB1,DAPP1,FOXO3,IKBKE,IRS1,IRS2,JUN,MAPK3,NFAT5,NFKB2,NFKBIE,NRAS,PIK3AP1,PIK3R1,PLCB1,PLCD1,PLCE1,PLCG1,PLCG2,PLEKHA3,PRKCI,RELA
TWEAK Signaling	2.34	0.314	APAF1,BIRC2,CASP8,CYCS,IKBKE,MAP3K14,NFKB2,NFKBIE,RELA,RIPK1,TRAF1
Small Cell Lung Cancer Signaling	2.32	0.254	APAF1,BIRC2,CDK4,CDKN2B,CKS1B,CYCS,E2F1,IKBKE,MYC,NFKB2,NFKBIE,PA2G4,PIK3R1,PIK3R3,PTGS2,RELA,TRAF1,TRAF4
Glioma Signaling	2.31	0.227	CALM1 (includes others),CAMK4,CDK4,CDKN1A,CDKN2B,E2F1,E2F3,E2F4,E2F8,EGFR,IDH1,IDH2,IDH3B,IGF2,MAPK3,NRAS,PA2G4,PDGFA,PDGFD,PIK3R1,PIK3R3,PLCG1,PLCG2,PRKCI,PRKD1
Estrogen-mediated S-phase Entry	2.31	0.346	CCNA2,CDK1,CDK4,CDKN1A,E2F1,E2F3,E2F4,E2F8,MYC
Necroptosis Signaling Pathway	2.29	0.21	BIRC2,CAPN2,CAPN5,CASP1,CASP10,CASP8,CYLD,EIF2AK2,GLUD1,IFNAR1,IFNB1,IRF9,JMJD7-PLA2G4B,MLKL,PELI1,PYGL,RBCK1,RIPK1,RNF31,SLC25A5,SLC25A6,TICAM1,TIMM13,TIMM17A,TIMM23,TIMM8B,TNFRSF10A,TNFRSF10B,TNIP1,TOMM5,TOMM6,VDAC1,VDAC3
Apoptosis Signaling	2.29	0.232	AIFM1,APAF1,BAD,BIRC2,CAPN2,CAPN5,CASP10,CASP8,CDK1,CYCS,DFFA,IKBKE,LMNA,MAP3K14,MAP4K4,MAPK3,MCL1,NFKB2,NFKBIE,NRAS,PLCG1,PLCG2,RELA
IL-8 Signaling	2.25	0.2	ANGPT2,ARRB2,BRAF,CCND3,CSTB,EGFR,EIF4EBP1,GNA13,GNAI2,GNAI3,GNB4,GNG10,GNG12,HBEGF,ICAM1,IKBKE,IRAK2,ITGAM,ITGB5,JUN,LASP1,MAP4K4,MAPK3,MYL12B,NCF2,NRAS,PIK3R1,PIK3R3,PLD3,PRKCI,PRKD1,PTGS2,RELA,RHOA,RHOB,RHOC,RHOF,RHOT1,RND1,VEGFA
Pyrimidine Deoxyribonucleotides De Novo Biosynthesis I	2.25	0.364	CMPK1,DTYMK,DUT,NME1,NME2,RRM1,RRM2,TYMS
Ketolysis	2.22	0.5	ACAA2,ACAT1,ACAT2,BDH2,HADHA
Colanic Acid Building Blocks Biosynthesis	2.19	0.429	GMDS,GPI,MPI,PMM1,UGDH,UGP2
Androgen Signaling	2.17	0.213	CACNB2,CACNG4,CACNG8,CALM1 (includes others),CAMK4,CREBBP,GNA13,GNAI2,GNAI3,GNB4,GNG10,GNG12,HSP90AA1,JUN,MAPK3,NFKB2,POLR2A,POLR2B,POLR2E,POLR2F,POLR2G,POLR2J,POLR2L,PRKACB,PRKAR2A,PRKCI,PRKD1,RELA,SMAD3
Telomerase Signaling	2.16	0.224	CDKN1A,E2F1,EGFR,ELF1,ETS1,ETS2,HDAC1,HDAC2,HDAC4,HDAC8,HDAC9,HSP90AA1,HSP90B1,MAPK3,MYC,NRAS,PIK3R1,PIK3R3,PPP2R2A,PPP2R5B,PPP2R5D,PTGES3,TEP1,TERF1
Activation of IRF by Cytosolic Pattern Recognition Receptors	2.13	0.254	ADAR,CREBBP,DHX58,IFIH1,IFNAR1,IFNB1,IKBKE,IL6,IRF9,JUN,NFKB2,NFKBIE,RELA,RIPK1,TANK,TBK1
NGF Signaling	2.1	0.219	ATF4,CREB1,CREB3,CREB3L4,CREB5,CREBBP,IKBKE,MAP3K10,MAP3K11,MAP3K14,MAP3K8,MAPK3,NFKB2,NRAS,PIK3R1,PIK3R3,PLCG1,PLCG2,RELA,RHOA,RPS6KA2,RPS6KA6,RPS6KC1,TRAF4,TRIO
Role of BRCA1 in DNA Damage Response	2.09	0.237	ACTB,BLM,BRCA2,BRIP1,CDKN1A,E2F1,E2F3,E2F4,E2F8,HLTF,MRE11,MSH2,MSH6,PLK1,RAD51,RFC4,RPA1,SMARCD1,SMARCD2
Lymphotoxin β Receptor Signaling	2.08	0.264	APAF1,BIRC2,CREBBP,CYCS,IKBKE,MAP3K14,MAPK3,NFKB2,PIK3R1,PIK3R3,RELA,RELB,TRAF1,TRAF4
BAG2 Signaling Pathway	2.05	0.279	ANXA2,CDKN1A,CHRNA7,HSP90AA1,HSPA6,HSPA8,MAPK3,MYC,NFKB2,PSME1,RELA,UBE2D1
Dopamine-DARPP32 Feedback in cAMP Signaling	2.04	0.202	ADCY7,ATF4,ATP2A2,CALM1 (includes others),CAMK4,CDK5,CREB1,CREB3,CREB3L4,CREB5,CREBBP,GNAI2,GNAI3,GRIN2A,GUCY1B1,KCNJ11,KCNJ15,PLCB1,PLCD1,PLCE1,PLCG1,PLCG2,PPP1CA,PPP1CB,PPP1R14B,PPP1R7,PPP2R2A,PPP2R5B,PPP2R5D,PRKACB,PRKAR2A,PRKCI,PRKD1
UVA-Induced MAPK Signaling	2.03	0.224	CYCS,EGFR,JUN,MAPK3,NRAS,PARP10,PARP12,PARP14,PARP8,PARP9,PIK3R1,PIK3R3,PLCB1,PLCD1,PLCE1,PLCG1,PLCG2,RPS6KA2,RPS6KA6,RPS6KC1,TIPARP,TNKS2
Corticotropin Releasing Hormone Signaling	2.03	0.207	ADCY7,ARPC5,ATF4,BRAF,CACNB2,CACNG4,CACNG8,CALM1 (includes others),CAMK4,CREB1,CREB3,CREB3L4,CREB5,CREBBP,CTH,GNAI2,GNAI3,GUCY1B1,JUN,MAPK3,NR4A1,PLCG1,PLCG2,PRKACB,PRKAR2A,PRKCI,PRKD1,PTGS2,SLC39A7,VEGFA
Isoleucine Degradation I	2.02	0.4	ACAA2,ACADSB,ACAT1,ACAT2,HADHA,HSD17B10
Ketogenesis	2.01	0.455	ACAA2,ACAT1,ACAT2,BDH2,HADHA
Tumoricidal Function of Hepatic Natural Killer Cells	1.99	0.333	AIFM1,APAF1,CASP8,CYCS,DFFA,ICAM1,M6PR,SERPINB9
Insulin Receptor Signaling	1.99	0.207	BAD,EIF2B1,EIF2B4,EIF4EBP1,FOXO1,FOXO3,GRB10,GSK3A,INPP5B,IRS1,IRS2,JAK2,MAPK3,NCK1,NRAS,PDE3B,PIK3R1,PIK3R3,PPP1CA,PPP1CB,PPP1R14B,PPP1R7,PRKACB,PRKAR2A,PRKCI,RPTOR,SCNN1A,SOCS3,VAMP2
TCA Cycle II (Eukaryotic)	1.99	0.333	FH,IDH3B,MDH1,MDH2,SDHB,SDHC,SDHD,SUCLG1
Apelin Adipocyte Signaling Pathway	1.97	0.232	ADCY7,CAT,GNAI2,GNAI3,GPX1,GPX2,GPX3,GPX4,GPX8,GSTK1,GSTP1,MAPK3,MGST1,MGST2,MGST3,NCF2,PRKACB,PRKAR2A,SOD1
Glioblastoma Multiforme Signaling	1.96	0.2	CDK4,CDKN1A,CTNNB1,E2F1,E2F3,E2F4,E2F8,EGFR,FOXO1,FZD2,FZD3,FZD4,FZD5,FZD8,IGF2,MAPK3,MYC,NRAS,PDGFA,PDGFD,PIK3R1,PIK3R3,PLCB1,PLCD1,PLCE1,PLCG1,PLCG2,RHOA,RHOB,RHOC,RHOF,RHOT1,RND1
Regulation of Actin-based Motility by Rho	1.94	0.223	ACTB,ARPC2,ARPC3,ARPC5,GSN,ITGA5,ITGB1,MYL12A,MYL12B,MYL6,MYL6B,PFN2,PIKFYVE,PIP5K1A,PPP1CB,RHOA,RHOB,RHOC,RHOF,RHOT1,RND1
TNFR1 Signaling	1.91	0.26	APAF1,BIRC2,CASP8,CYCS,IKBKE,JUN,MAP3K14,NFKB2,NFKBIE,RELA,RIPK1,TANK,TNFAIP3
Myc Mediated Apoptosis Signaling	1.91	0.26	ADRB2,APAF1,BBC3,CASP8,CREBBP,CYCS,IKBKE,MCL1,MYC,NFKB2,PMAIP1,PRKACB,PRKAR2A
iNOS Signaling	1.89	0.267	CALM1 (includes others),CAMK4,CREBBP,IFNGR2,IKBKE,IRAK2,IRF1,JAK2,JUN,NFKB2,NFKBIE,RELA
Induction of Apoptosis by HIV1	1.89	0.246	APAF1,BBC3,BIRC2,CASP8,CYCS,DFFA,IKBKE,MAP3K14,NFKB2,NFKBIE,RELA,RIPK1,SLC25A5,SLC25A6,TRAF1
Xenobiotic Metabolism PXR Signaling Pathway	1.87	0.193	ABCB1,ALDH16A1,ALDH1A3,ALDH1L2,ALDH3A2,ALDH7A1,CAT,CDK5,CHST3,CREBBP,ESD,GSTK1,GSTM3,GSTP1,HS2ST1,HS3ST1,HSP90AA1,HSP90B1,IL4I1,MAOB,MED1,MGST1,MGST2,MGST3,NRIP1,PPP1CA,PPP1CB,PPP1R14B,PPP1R7,PRKACB,PRKAR2A,PRKCI,PRKD1,SMOX,UGT1A6,UGT1A8 (includes others),UGT2B7
Neuregulin Signaling	1.84	0.219	BAD,CDK5,EGFR,ERBB2,EREG,ERRFI1,HBEGF,HSP90AA1,HSP90B1,ITGA5,ITGB1,MAPK3,MYC,NRAS,PIK3R1,PIK3R3,PLCG1,PLCG2,PRKCI,PRKD1,RPS6
Superoxide Radicals Degradation	1.84	0.5	CAT,NQO1,SOD1,SOD2
Actin Cytoskeleton Signaling	1.84	0.188	ACTB,ACTG1,ACTN1,ARHGAP24,ARHGEF7,ARPC2,ARPC3,ARPC5,BRK1,EZR,FGF2,FN1,GIT1,GNA13,GNG12,GSN,ITGA5,ITGB1,MAPK3,MYH10,MYH9,MYL12A,MYL12B,MYL6,MYL6B,NRAS,PDGFA,PDGFD,PFN2,PIK3R1,PIK3R3,PIP5K1A,PPP1CB,RDX,RHOA,SLC9A1,SSH1,TMSB10/TMSB4X,TRIO,TTN,VCL
Calcium Signaling	1.82	0.189	ASPH,ATF4,ATP2A2,ATP2C1,CACNB2,CACNG4,CACNG8,CALM1 (includes others),CAMK4,CHRNA5,CHRNA7,CREB1,CREB3,CREB3L4,CREB5,CREBBP,GRIN2A,HDAC1,HDAC2,HDAC4,HDAC8,HDAC9,MAPK3,MCU,MICU1,MYH10,MYH9,MYL6,MYL6B,NFAT5,PRKACB,PRKAR2A,RCAN1,RCAN3,RYR1,TNNT1,TPM1,TPM2,TPM4
FAT10 Cancer Signaling Pathway	1.81	0.261	ACVR1,CTNNB1,EEF1A1,IKBKE,IL6,MAD2L1,MAD2L2,NFKB2,PCNA,RELA,SMAD3,SMAD4
CREB Signaling in Neurons	1.79	0.188	ADCY7,ATF4,CACNB2,CACNG4,CACNG8,CALM1 (includes others),CAMK4,CREB1,CREB3,CREB3L4,CREB5,CREBBP,GNA13,GNAI2,GNAI3,GNB4,GNG10,GNG12,GRIN2A,MAPK3,NRAS,PIK3R1,PIK3R3,PLCB1,PLCD1,PLCE1,PLCG1,PLCG2,POLR2A,POLR2B,POLR2E,POLR2F,POLR2G,POLR2J,POLR2L,PRKACB,PRKAR2A,PRKCI,PRKD1
Leptin Signaling in Obesity	1.78	0.23	ADCY7,FOXO1,JAK2,LEPR,MAPK3,PDE3A,PDE3B,PIK3R1,PIK3R3,PLCB1,PLCD1,PLCE1,PLCG1,PLCG2,PRKACB,PRKAR2A,SOCS3
Aldosterone Signaling in Epithelial Cells	1.76	0.196	AHCY,DNAJB4,DNAJB5,DNAJC10,DNAJC22,DNAJC8,DUSP1,HSP90AA1,HSP90B1,HSPA6,HSPA8,HSPB1,HSPB11,HSPB8,HSPE1,MAPK3,NEDD4,PIK3R1,PIK3R3,PIKFYVE,PIP5K1A,PLCB1,PLCD1,PLCE1,PLCG1,PLCG2,PRKCI,PRKD1,SCNN1A,SLC12A2,SLC9A1
Prolactin Signaling	1.71	0.222	CEBPB,CREBBP,IRF1,IRS1,JAK2,JUN,MAPK3,MYC,NR3C1,NRAS,PIK3R1,PIK3R3,PLCG1,PLCG2,PRKCI,PRKD1,SOCS2,SOCS3
Complement System	1.69	0.27	C1R,C2,C3,C4A/C4B,C4BPB,CD46,CD55,CD59,CFI,ITGAM
HOTAIR Regulatory Pathway	1.69	0.194	AEBP2,AGO2,AGO4,BRD4,CDKN1A,CREBBP,CTNNB1,ERBB2,H3-3A/H3-3B,HDAC1,HDAC2,ICAM1,IRF1,KMT2A,KMT2C,LAMTOR5,MMP7,MRTFA,MTF2,MYC,NFKB2,PIK3R1,PIK3R3,RBBP4,RBBP7,RCOR1,RELA,RHOC,SPP1,STK38,VIM
p70S6K Signaling	1.69	0.202	AGT,BAD,BCAP31,EGFR,F2RL1,GNAI2,GNAI3,IRS1,MAPK3,NRAS,PIK3R1,PIK3R3,PLCB1,PLCD1,PLCE1,PLCG1,PLCG2,PPP2R2A,PPP2R5B,PPP2R5D,PRKCI,PRKD1,RPS6,YWHAB,YWHAE,YWHAQ
Apelin Cardiomyocyte Signaling Pathway	1.69	0.212	ATP2A2,CAT,GNAI2,GNAI3,MAPK3,MYL12A,MYL12B,MYL6,MYL6B,PIK3R1,PIK3R3,PLCB1,PLCD1,PLCE1,PLCG1,PLCG2,PRKCI,PRKD1,SLC9A1,SLC9A6,SLC9A8
Sphingosine-1-phosphate Signaling	1.69	0.205	ADCY7,ASAH1,CASP1,CASP10,CASP8,GNA13,GNAI2,GNAI3,MAPK3,PDGFA,PDGFD,PIK3R1,PIK3R3,PLCB1,PLCD1,PLCE1,PLCG1,PLCG2,RHOA,RHOB,RHOC,RHOF,RHOT1,RND1
4-1BB Signaling in T Lymphocytes	1.68	0.281	IKBKE,JUN,MAP3K14,MAPK3,NFKB2,NFKBIE,RELA,TNFRSF9,TRAF1

## Sheet: SARS-CoV-2 scRNAseq (GSE145926)
© 2000-2020 QIAGEN. All rights reserved.
Ingenuity Canonical Pathways	-log(p-value)	Ratio	Molecules
EIF2 Signaling	36.9	0.424	ACTB,ATF3,ATF4,ATF5,CCND1,DDIT3,EIF2AK2,EIF3E,EIF3F,EIF3H,EIF3K,EIF3L,EIF4A3,EIF4G1,EIF4G2,EIF5,FAU,HRAS,HSPA5,IGF1R,KRAS,MYC,PIK3R3,PPP1R15A,PTBP1,RALA,RAP2B,RASD1,RPL10,RPL10A,RPL11,RPL12,RPL13,RPL13A,RPL14,RPL15,RPL17,RPL18A,RPL21,RPL22,RPL22L1,RPL23,RPL23A,RPL26,RPL27,RPL27A,RPL3,RPL31,RPL32,RPL34,RPL35,RPL35A,RPL36A,RPL37A,RPL38,RPL39,RPL4,RPL5,RPL6,RPL7,RPL9,RPLP0,RPLP2,RPS10,RPS11,RPS13,RP…
Coronavirus Pathogenesis Pathway	18.1	0.367	ADAM17,ATF4,BAX,CASP1,CCL2,CCND1,CTSL,CXCL8,DDIT3,DDX58,FAU,IRF7,IRF9,JAK1,JUN,KPNB1,NFKB1,NFKB2,NFKBIA,NFKBIB,PYCARD,RELA,RPS10,RPS11,RPS13,RPS14,RPS15,RPS15A,RPS16,RPS17,RPS18,RPS19,RPS2,RPS20,RPS21,RPS23,RPS25,RPS26,RPS27,RPS27A,RPS27L,RPS29,RPS3,RPS3A,RPS4X,RPS5,RPS6,RPS8,RPS9,SMAD3,STAT1,STAT2,STAT3,TMPRSS2,TRIM25
Integrin Signaling	15.3	0.296	ACTB,ACTG1,ACTN1,ACTN4,ACTR2,ARF1,ARF4,ARF5,ARF6,ARHGAP5,ARPC1A,ARPC1B,ARPC2,ARPC3,ARPC4,ARPC5,ARPC5L,BCAR1,CAPN1,CAPN2,CAV1,CDC42,CRK,CTTN,GRB7,GSN,HRAS,ITGA2,ITGA3,ITGA6,ITGAL,ITGAX,ITGB1,ITGB2,ITGB4,ITGB6,ITGB8,KRAS,MPRIP,MYL12A,MYL12B,MYL9,NEDD9,PAK1,PIK3R3,PLCG2,PTK2,PXN,RALA,RAP2B,RASD1,RHOA,RHOB,RHOC,RHOD,RHOF,RND3,RRAS2,TSPAN1,TSPAN3,VCL,WASL,ZYX
mTOR Signaling	15	0.295	CDC42,DDIT4,EIF3E,EIF3F,EIF3H,EIF3K,EIF3L,EIF4A3,EIF4G1,EIF4G2,FAU,HIF1A,HRAS,KRAS,PIK3R3,PLD3,PPP2CA,PPP2R1A,PPP2R2A,PTPA,RALA,RAP2B,RASD1,RHEB,RHOA,RHOB,RHOC,RHOD,RHOF,RICTOR,RND3,RPS10,RPS11,RPS13,RPS14,RPS15,RPS15A,RPS16,RPS17,RPS18,RPS19,RPS2,RPS20,RPS21,RPS23,RPS25,RPS26,RPS27,RPS27A,RPS27L,RPS29,RPS3,RPS3A,RPS4X,RPS5,RPS6,RPS6KA3,RPS8,RPS9,RRAS2,VEGFA,VEGFB
Sirtuin Signaling Pathway	15	0.261	APP,ATP5F1E,BAX,CDH1,CXCL8,DUSP6,EPAS1,ESRRA,FOXO3,GADD45A,GADD45B,GADD45G,GLUD1,H1-0,H1-10,H1-2,H1-4,H3-3A/H3-3B,HIF1A,JUN,LDHA,LDHB,MAP1LC3A,MAP1LC3B,MAPK6,MT-CYB,MT-ND2,MT-ND3,MT-ND4L,MT-ND5,MT-ND6,MYC,NAMPT,NDRG1,NDUFA1,NDUFA11,NDUFA13,NDUFA2,NDUFA3,NDUFA4,NDUFA6,NDUFA7,NDUFB1,NDUFB2,NDUFB5,NDUFB8,NDUFS5,NDUFV2,NFE2L2,NFKB1,NFKB2,NQO1,PGAM1,PGK1,POLR2F,PPARG,PPIF,RELA,SCNN1A,SLC25A4,SLC25A5,S…
Regulation of eIF4 and p70S6K Signaling	13.7	0.318	EIF3E,EIF3F,EIF3H,EIF3K,EIF3L,EIF4A3,EIF4G1,EIF4G2,FAU,HRAS,ITGA2,ITGA3,ITGB1,KRAS,PIK3R3,PPP2CA,PPP2R1A,PPP2R2A,PTPA,RALA,RAP2B,RASD1,RPS10,RPS11,RPS13,RPS14,RPS15,RPS15A,RPS16,RPS17,RPS18,RPS19,RPS2,RPS20,RPS21,RPS23,RPS25,RPS26,RPS27,RPS27A,RPS27L,RPS29,RPS3,RPS3A,RPS4X,RPS5,RPS6,RPS8,RPS9,RRAS2
Remodeling of Epithelial Adherens Junctions	12.6	0.441	ACTB,ACTG1,ACTN1,ACTN4,ACTR2,ARF6,ARPC1A,ARPC1B,ARPC2,ARPC3,ARPC4,ARPC5,ARPC5L,CDH1,CLIP1,CTNNA1,CTNNB1,CTNND1,DNM2,HGS,MET,RAB5A,RALA,TUBA1A,TUBA1B,TUBA1C,TUBA4A,TUBB2A,VCL,ZYX
Interferon Signaling	12.1	0.583	BAX,IFI35,IFI6,IFIT1,IFIT3,IFITM1,IFITM2,IFITM3,IFNGR1,IRF1,IRF9,ISG15,JAK1,MX1,OAS1,PSMB8,RELA,SOCS1,STAT1,STAT2,TAP1
Unfolded protein response	11.7	0.464	ATF4,CALR,CD82,CEBPA,CEBPB,CEBPD,CEBPG,DDIT3,HSP90B1,HSPA1A/HSPA1B,HSPA4,HSPA5,HSPA8,HSPA9,HSPH1,INSIG1,NFE2L2,P4HB,PDIA6,PPARG,PPP1R15A,SEL1L,SREBF1,SREBF2,UBXN4,VCP
NRF2-mediated Oxidative Stress Response	10.3	0.265	ABCC1,ACTB,ACTG1,ATF4,CAT,DNAJA1,DNAJA4,DNAJB1,DNAJB4,DNAJB6,DNAJC1,DNAJC15,DNAJC5B,ERP29,FOSL1,FTH1,FTL,GCLC,GCLM,GPX2,GSR,GSTA2,GSTO1,GSTP1,HRAS,HSPB8,JUN,JUNB,KEAP1,KRAS,MAFF,MAFK,MAP2K3,MGST1,MGST2,MGST3,NFE2L2,NQO1,PIK3R3,PPIB,RALA,RAP2B,RASD1,RRAS2,SOD2,SQSTM1,TXN,TXNRD1,UBB,VCP
Oxidative Phosphorylation	9.89	0.321	ATP5F1E,ATP5MC2,ATP5MG,ATP5PO,COX17,COX4I1,COX5A,COX6A1,COX7C,CYB5A,MT-CO1,MT-CO2,MT-CO3,MT-CYB,MT-ND2,MT-ND3,MT-ND4L,MT-ND5,NDUFA1,NDUFA11,NDUFA13,NDUFA2,NDUFA3,NDUFA4,NDUFA6,NDUFA7,NDUFB1,NDUFB2,NDUFB5,NDUFB8,NDUFS5,NDUFV2,UQCR11,UQCRB,UQCRH
ILK Signaling	9.69	0.258	ACTB,ACTG1,ACTN1,ACTN4,ATF4,CCND1,CDC42,CDH1,CFL2,CTNNB1,DSP,FLNB,FN1,HIF1A,ITGB1,ITGB2,ITGB4,ITGB6,ITGB8,JUN,KRT18,MUC1,MYC,MYH14,MYH9,MYL9,NFKB1,NFKB2,PIK3R3,PPP1R14B,PPP2CA,PPP2R1A,PPP2R2A,PTK2,PTPA,PXN,RELA,RHOA,RHOB,RHOC,RHOD,RHOF,RICTOR,RND3,TMSB10/TMSB4X,VCL,VEGFA,VEGFB,VIM
Leukocyte Extravasation Signaling	9.1	0.249	ACTB,ACTG1,ACTN1,ACTN4,AFDN,ARHGAP5,BCAR1,BTK,CD44,CD99,CDC42,CLDN1,CLDN23,CLDN3,CLDN4,CLDN7,CRK,CTNNA1,CTNNB1,CTNND1,CTTN,CYBA,CYBB,EZR,F11R,GNAI2,ICAM1,ITGA2,ITGA3,ITGA6,ITGAL,ITGB1,ITGB2,MMP7,NCF2,NCF4,PECAM1,PIK3R3,PLCG2,PTK2,PXN,RHOA,SELPLG,SPN,TIMP1,TIMP2,TIMP3,VCL,WASL
Rac Signaling	8.9	0.304	ACTR2,ARPC1A,ARPC1B,ARPC2,ARPC3,ARPC4,ARPC5,ARPC5L,BAIAP2,CD44,CDC42,CFL2,CYBB,HRAS,ITGA2,ITGA3,ITGB1,JUN,KRAS,NCF2,NCKAP1,NFKB1,NFKB2,PAK1,PIK3R3,PIP5K1A,PTK2,RALA,RAP2B,RASD1,RELA,RHOA,RRAS2,SH3RF1
Actin Nucleation by ARP-WASP Complex	8.75	0.361	ACTR2,ARPC1A,ARPC1B,ARPC2,ARPC3,ARPC4,ARPC5,ARPC5L,BAIAP2,CDC42,HRAS,ITGA2,ITGA3,ITGB1,KRAS,RALA,RAP2B,RASD1,RHOA,RHOB,RHOC,RHOD,RHOF,RND3,RRAS2,WASL
Cdc42 Signaling	8.05	0.251	ACTR2,ARPC1A,ARPC1B,ARPC2,ARPC3,ARPC4,ARPC5,ARPC5L,B2M,BAIAP2,CDC42,CDC42BPA,CDC42EP2,CFL2,CLIP1,DIAPH1,FCER1G,FNBP1L,HLA-B,HLA-C,HLA-DMA,HLA-DMB,HLA-DPA1,HLA-DPB1,HLA-DQA1,HLA-DQA2,HLA-DQB1,HLA-DRA,HLA-DRB1,HLA-DRB5,HLA-E,ITGA2,ITGA3,ITGB1,JUN,MPRIP,MYL12A,MYL12B,MYL9,PAK1,RALA,WASL
CD28 Signaling in T Helper Cells	8.04	0.283	ACTR2,ARPC1A,ARPC1B,ARPC2,ARPC3,ARPC4,ARPC5,ARPC5L,BCL10,CALM1 (includes others),CD4,CD86,CDC42,FCER1G,HLA-B,HLA-DMA,HLA-DMB,HLA-DQA1,HLA-DQB1,HLA-DRA,HLA-DRB1,HLA-DRB5,ITPR3,JUN,NFAT5,NFKB1,NFKB2,NFKBIA,NFKBIB,PAK1,PIK3R3,PTPN6,PTPRC,RELA
Actin Cytoskeleton Signaling	8	0.229	ACTB,ACTG1,ACTN1,ACTN4,ACTR2,ARHGEF12,ARPC1A,ARPC1B,ARPC2,ARPC3,ARPC4,ARPC5,ARPC5L,BAIAP2,BCAR1,CD14,CDC42,CFL2,CRK,DIAPH1,EZR,FN1,GSN,HRAS,ITGA2,ITGA3,ITGB1,KRAS,MPRIP,MYH14,MYH9,MYL12A,MYL12B,MYL9,NCKAP1,NCKAP1L,PAK1,PIK3R3,PIP5K1A,PTK2,PXN,RALA,RAP2B,RASD1,RHOA,RRAS2,TMSB10/TMSB4X,VCL,WASF2,WASL
Regulation of Actin-based Motility by Rho	7.87	0.309	ACTB,ACTR2,ARHGDIA,ARPC1A,ARPC1B,ARPC2,ARPC3,ARPC4,ARPC5,ARPC5L,BAIAP2,CDC42,GSN,ITGA2,ITGA3,ITGB1,MPRIP,MYL12A,MYL12B,MYL9,PAK1,PIP5K1A,RHOA,RHOB,RHOC,RHOD,RHOF,RND3,WASL
Production of Nitric Oxide and Reactive Oxygen Species in Macrophages	7.86	0.239	APOC1,APOC2,APOE,APOL1,CAT,CDC42,CLU,CYBA,CYBB,IFNGR1,IRF1,IRF8,JAK1,JUN,LYZ,MAP3K13,MAP3K8,NCF2,NCF4,NFKB1,NFKB2,NFKBIA,NFKBIB,PIK3R3,PLCG2,PPP1R10,PPP1R14B,PPP2CA,PPP2R1A,PPP2R2A,PTPA,PTPN6,RBP4,RELA,RHOA,RHOB,RHOC,RHOD,RHOF,RND3,S100A8,SERPINA1,SIRPA,SPI1,STAT1
Role of PKR in Interferon Induction and Antiviral Response	7.77	0.282	ATF3,BAX,CASP1,COLEC12,DDX58,EIF2AK2,FCGR1A,HSP90AB1,HSP90B1,HSPA1A/HSPA1B,HSPA4,HSPA5,HSPA8,HSPA9,IFIH1,IFNGR1,IL18,IRF1,IRF9,JAK1,JUN,MAP2K3,MARCO,MSR1,NFKB1,NFKB2,NFKBIA,NFKBIB,PYCARD,RELA,STAT1,STAT2,STAT3
Hepatic Fibrosis Signaling Pathway	7.61	0.193	ATF4,BAMBI,BRD4,CALM1 (includes others),CCDC88A,CCL2,CCL3,CCN2,CCND1,CDC42,CEBPB,CTNNB1,CXCL8,CYBB,DVL1,EDN1,FGFR1,FTH1,FTL,GNAI2,HIF1A,HRAS,ICAM1,IL18,IL1R1,IL1RL1,IL1RN,IL33,ITGA2,ITGA3,ITGB1,JAK1,JUN,KRAS,MAP2K3,MYC,MYL12A,MYL12B,MYL9,NCF2,NFKB1,NFKB2,NFKBIA,NFKBIB,PIK3R3,PLCG2,PPARG,PRKACB,PTK2,RALA,RAP2B,RASD1,RELA,RHOA,RHOB,RHOC,RHOD,RHOF,RND3,RRAS2,SMAD3,SOD2,SPP1,STAT3,TCF7L2,TFRC,TIMP1,V…
Paxillin Signaling	7.54	0.287	ACTB,ACTG1,ACTN1,ACTN4,ARF1,ARF6,BCAR1,CDC42,CRK,HRAS,ITGA2,ITGA3,ITGA6,ITGAL,ITGAX,ITGB1,ITGB2,ITGB4,ITGB6,ITGB8,KRAS,PAK1,PIK3R3,PTK2,PTPN12,PXN,RALA,RAP2B,RASD1,RRAS2,VCL
Aryl Hydrocarbon Receptor Signaling	7.53	0.259	AHR,ALDH1A1,ALDH1A2,ALDH1A3,ALDH2,ALDH3A1,ATM,BAX,CCND1,CCND2,CDK6,CDKN1A,CTSD,CYP1B1,GSTA2,GSTO1,GSTP1,HSP90AB1,HSP90B1,HSPB1,JUN,MCM7,MGST1,MGST2,MGST3,MYC,NCOA7,NEDD8,NFE2L2,NFIC,NFKB1,NFKB2,NQO1,RELA,SMARCA4,TGM2,TRIP11
Fcγ Receptor-mediated Phagocytosis in Macrophages and Monocytes	7.25	0.298	ACTB,ACTG1,ACTR2,ARF6,ARPC1A,ARPC1B,ARPC2,ARPC3,ARPC4,ARPC5,ARPC5L,CDC42,CRK,EZR,FCGR1A,FCGR2A,FCGR3A/FCGR3B,FGR,HCK,LYN,PAK1,PIK3R3,PIP5K1A,PLD3,PXN,RAB11A,RAB11B,YES1
Signaling by Rho Family GTPases	7.16	0.213	ACTB,ACTG1,ACTR2,ARHGEF12,ARHGEF5,ARPC1A,ARPC1B,ARPC2,ARPC3,ARPC4,ARPC5,ARPC5L,BAIAP2,CDC42,CDC42EP1,CDC42EP2,CDC42EP4,CDH1,CFL2,CLIP1,CYBB,EZR,GNA15,GNAI2,GNB2,GNG5,ITGA2,ITGA3,ITGB1,JUN,MYL12A,MYL12B,MYL9,NCF2,NFKB1,NFKB2,PAK1,PIK3R3,PIP5K1A,PTK2,RELA,RHOA,RHOB,RHOC,RHOD,RHOF,RND3,SEPTIN11,SEPTIN9,STMN1,VIM,WASL
Role of NFAT in Regulation of the Immune Response	6.98	0.232	BTK,CALM1 (includes others),CD4,CD86,CSNK1A1,CSNK1D,CSNK1E,FCER1G,FCGR1A,FCGR1B,FCGR2A,FCGR3A/FCGR3B,GNA15,GNAI2,GNB2,GNG5,HLA-B,HLA-DMA,HLA-DMB,HLA-DQA1,HLA-DQB1,HLA-DRA,HLA-DRB1,HLA-DRB5,HRAS,ITPR3,JUN,KRAS,LYN,NFAT5,NFKB1,NFKB2,NFKBIA,NFKBIB,PIK3R3,PLCG2,RALA,RAP2B,RASD1,RELA,RRAS2,XPO1
T Cell Exhaustion Signaling Pathway	6.95	0.234	BATF,BCL6,CD86,FCER1G,HLA-B,HLA-C,HLA-DMA,HLA-DMB,HLA-DPA1,HLA-DPB1,HLA-DQA1,HLA-DQA2,HLA-DQB1,HLA-DRA,HLA-DRB1,HLA-DRB5,HLA-E,HRAS,IRF9,JAK1,JUN,KRAS,LAG3,NFAT5,PIK3R3,PLCG2,PPP2CA,PPP2R1A,PPP2R2A,PRDM1,PTPA,PTPN6,RALA,RAP2B,RASD1,RRAS2,SMAD3,STAT1,STAT2,STAT3,VEGFA
Complement System	6.89	0.432	C1QA,C1QB,C1QBP,C1QC,C2,C3,C5AR1,CD46,CD55,CD59,CFB,CFD,CFH,ITGAX,ITGB2,SERPING1
Tec Kinase Signaling	6.83	0.238	ACTB,ACTG1,BTK,CDC42,FCER1G,FGR,FRK,GNA15,GNAI2,GNB2,GNG5,GTF2I,HCK,ITGA2,ITGA3,ITGB1,JAK1,LYN,NFKB1,NFKB2,PAK1,PIK3R3,PLCG2,PTK2,RELA,RHOA,RHOB,RHOC,RHOD,RHOF,RND3,STAT1,STAT2,STAT3,STAT6,TNFRSF21,TNFSF10,TNFSF12,YES1
Reelin Signaling in Neurons	6.66	0.256	ACTR2,AFDN,APOE,APP,ARHGEF12,ARHGEF5,ARPC1A,ARPC1B,ARPC2,ARPC3,ARPC4,ARPC5,ARPC5L,CDC42,CRK,FGR,FRK,HCK,ITGA2,ITGA3,ITGA6,ITGAL,ITGB1,ITGB2,LYN,MAP2K3,MAPK8IP3,NDEL1,PAFAH1B1,PIK3R3,RHOA,WASL,YES1
RhoA Signaling	6.66	0.26	ACTB,ACTG1,ACTR2,ARHGAP5,ARHGEF12,ARPC1A,ARPC1B,ARPC2,ARPC3,ARPC4,ARPC5,ARPC5L,BAIAP2,CDC42EP1,CDC42EP2,CDC42EP4,CFL2,EZR,IGF1,IGF1R,KTN1,MPRIP,MYL12A,MYL12B,MYL9,NRP2,PIP5K1A,PTK2,RHOA,RND3,SEPTIN11,SEPTIN9
Agrin Interactions at Neuromuscular Junction	6.6	0.308	ACTB,ACTG1,AGRN,CDC42,CTTN,DVL1,EGFR,ERBB3,HRAS,ITGA2,ITGA3,ITGA6,ITGAL,ITGB1,ITGB2,JUN,KRAS,PAK1,PTK2,PXN,RALA,RAP2B,RASD1,RRAS2
Systemic Lupus Erythematosus In B Cell Signaling Pathway	6.57	0.2	BCL10,BCL2L1,BTK,CALM1 (includes others),CCND1,CCND2,CLCF1,CTNNB1,CXCL8,FCGR2A,FGR,FOXO3,HCK,HRAS,IFIH1,IFIT2,IFIT3,IFNGR1,IGHG1,IL18,IL33,IL6ST,IRF7,IRF9,ISG15,ISG20,JAK1,JUN,KRAS,LIF,LYN,MCL1,MYC,NFAT5,NFKB1,NFKB2,PAG1,PIK3R3,PLAAT4,PLCG2,PTPN6,RALA,RAP2B,RASD1,RELA,RRAS2,STAT1,STAT2,STAT3,SYNJ2,TICAM1,TNFSF10,TNFSF12,TRAF4,YES1
PI3K/AKT Signaling	6.5	0.229	BCL2L1,CCND1,CDC37,CDKN1A,CTNNB1,FOXO3,GDF15,HRAS,HSP90AB1,HSP90B1,IL1R1,IL1RL1,IL4R,IL6ST,ITGA2,ITGA3,ITGB1,JAK1,KRAS,MAP3K8,MCL1,NFKB1,NFKB2,NFKBIA,NFKBIB,PIK3R3,PPP2CA,PPP2R1A,PPP2R2A,PTPA,RALA,RAP2B,RASD1,RELA,RHEB,RRAS2,SFN,SYNJ2,YWHAQ,YWHAZ
p53 Signaling	6.26	0.276	ATM,BAX,BBC3,BCL2L1,CCND1,CCND2,CDKN1A,CSNK1D,CTNNB1,GADD45A,GADD45B,GADD45G,GNL3,HDAC9,HIF1A,HIPK2,JUN,PERP,PIK3R3,PMAIP1,PML,RRM2B,SERPINB5,SFN,ST13,TP53BP2,TRIM29
Regulation of Cellular Mechanics by Calpain Protease	6.25	0.323	ACTN1,ACTN4,CAPN1,CAPN2,CAST,CCND1,CDK6,EGFR,EZR,HRAS,ITGA2,ITGA3,ITGB1,KRAS,PTK2,PXN,RALA,RAP2B,RASD1,RRAS2,VCL
Macropinocytosis Signaling	6.21	0.303	ABI1,ACTN4,ARF6,CD14,CDC42,HRAS,ITGB1,ITGB2,ITGB4,ITGB6,ITGB8,KRAS,MET,MRC1,PAK1,PIK3R3,PLCG2,RAB5A,RALA,RAP2B,RASD1,RHOA,RRAS2
Ephrin Receptor Signaling	6.16	0.222	ABI1,ACP1,ACTR2,ARPC1A,ARPC1B,ARPC2,ARPC3,ARPC4,ARPC5,ARPC5L,ATF4,BCAR1,CDC42,CFL2,CRK,EFNA1,EPHA2,GNA15,GNAI2,GNB2,GNG5,HRAS,ITGA2,ITGA3,ITGB1,KRAS,PAK1,PTK2,PTPN13,PXN,RALA,RAP2B,RASD1,RHOA,RRAS2,SDCBP,STAT3,VEGFA,VEGFB,WASL
RhoGDI Signaling	6.16	0.222	ACTB,ACTG1,ACTR2,ARHGAP5,ARHGDIA,ARHGDIB,ARHGEF12,ARHGEF5,ARPC1A,ARPC1B,ARPC2,ARPC3,ARPC4,ARPC5,ARPC5L,CD44,CDC42,CDH1,CFL2,EZR,GNA15,GNAI2,GNB2,GNG5,ITGA2,ITGA3,ITGB1,MYL12A,MYL12B,MYL9,PAK1,PIP5K1A,RHOA,RHOB,RHOC,RHOD,RHOF,RND3,WASF2,WASL
Dendritic Cell Maturation	5.96	0.219	ATF4,B2M,CD86,FCER1G,FCGR1A,FCGR1B,FCGR2A,FCGR3A/FCGR3B,HLA-B,HLA-C,HLA-DMA,HLA-DMB,HLA-DQA1,HLA-DQB1,HLA-DRA,HLA-DRB1,HLA-DRB5,HLA-E,ICAM1,IGHG1,IGHG4,IL18,IL1RN,IL32,IL33,IRF8,LTBR,NFKB1,NFKB2,NFKBIA,NFKBIB,PIK3R3,PLCD3,PLCG2,RELA,RELB,STAT1,STAT2,TREM2,TYROBP
BEX2 Signaling Pathway	5.88	0.291	BBC3,CCND1,CDKN1A,CTNNB1,HIF1A,ITGB6,JUN,LGALS1,NFKB1,NFKB2,NFKBIA,PPP2CA,PPP2R1A,PPP2R2A,PTPA,RELA,SMARCB1,SPP1,STAT3,SWAP70,TCF7L2,VEGFA,VEGFB
Hypoxia Signaling in the Cardiovascular System	5.82	0.297	ATF4,ATM,CSNK1D,EDN1,HIF1A,HSP90AB1,HSP90B1,JUN,LDHA,NFKBIA,NFKBIB,NQO1,P4HB,UBE2B,UBE2D2,UBE2D3,UBE2E2,UBE2H,UBE2I,UBE2J1,UBE2L6,VEGFA
LXR/RXR Activation	5.81	0.248	A1BG,ABCG1,APOC1,APOC2,APOE,APOL1,C3,CCL2,CCL7,CD14,CLU,FASN,IL18,IL1R1,IL1RL1,IL1RN,IL33,LDLR,LPL,LY96,LYZ,MSR1,NFKB1,NFKB2,RBP4,RELA,S100A8,SCD,SERPINA1,SREBF1
ERK/MAPK Signaling	5.76	0.212	ATF4,BCAR1,CRK,DUSP1,DUSP4,DUSP6,ELF1,ELF3,ELK3,ETS1,ETS2,H3-3A/H3-3B,HRAS,HSPB1,ITGA2,ITGA3,ITGB1,KRAS,MKNK2,MYC,PAK1,PIK3R3,PLCG2,PPARG,PPP1R10,PPP1R14B,PPP2CA,PPP2R1A,PPP2R2A,PRKACB,PTK2,PTPA,PXN,RALA,RAP2B,RASD1,RRAS2,STAT1,STAT3,YWHAQ,YWHAZ
fMLP Signaling in Neutrophils	5.72	0.25	ACTR2,ARPC1A,ARPC1B,ARPC2,ARPC3,ARPC4,ARPC5,ARPC5L,CALM1 (includes others),CDC42,CYBB,GNAI2,GNB2,GNG5,HRAS,ITPR3,KRAS,NCF2,NFAT5,NFKB1,NFKB2,NFKBIA,NFKBIB,PIK3R3,RALA,RAP2B,RASD1,RELA,RRAS2
IGF-1 Signaling	5.71	0.26	CCN1,CCN2,CSNK2B,FOXO3,HRAS,IGF1,IGF1R,IGFBP3,IGFBP4,IGFBP5,JAK1,JUN,KRAS,PIK3R3,PRKACB,PTK2,PXN,RALA,RAP2B,RASD1,RRAS2,SFN,SOCS1,SOCS3,STAT3,YWHAQ,YWHAZ
Natural Killer Cell Signaling	5.52	0.208	B2M,CDC42,CFL2,FCER1G,FCGR2A,FCGR3A/FCGR3B,HCST,HLA-B,HLA-C,HLA-E,HRAS,HSPA1A/HSPA1B,HSPA4,HSPA5,HSPA8,HSPA9,IL18,ITGAL,ITGB1,KRAS,LAIR1,MAP2K3,MAP3K13,MAP3K8,NECTIN2,NFAT5,NFKB1,NFKB2,PAK1,PIK3R3,PLCG2,PTPN6,PXN,RALA,RAP2B,RASD1,RELA,RRAS2,TNFSF10,TYROBP,WASL
IL-6 Signaling	5.5	0.24	CD14,CEBPB,CSNK2B,CXCL8,HRAS,HSPB1,IL18,IL1R1,IL1RL1,IL1RN,IL33,IL6ST,JUN,KRAS,MAP2K3,MCL1,NFKB1,NFKB2,NFKBIA,NFKBIB,PIK3R3,RALA,RAP2B,RASD1,RELA,RRAS2,SOCS1,SOCS3,STAT3,VEGFA
Osteoarthritis Pathway	5.5	0.204	ACVRL1,ALPL,ANXA2,ATF4,CASP1,CASP7,CEBPB,CTNNA1,CTNNB1,CXCL8,DDIT4,DKK1,ELF3,EPAS1,FGFR1,FN1,FOXO3,HES1,HIF1A,IL1R1,IL1RL1,ITGA2,ITGA3,ITGB1,LRP1,NAMPT,NFKB1,NFKB2,PPARG,RBP4,RBPJ,RELA,S100A8,S100A9,SDC4,SMAD3,SOX9,SPHK1,SPP1,TCF7L2,TIMP3,VEGFA,VEGFB
IL-8 Signaling	5.35	0.205	ARRB2,BAX,BCL2L1,CCND1,CCND2,CDC42,CDH1,CXCL1,CXCL8,CYBB,EGFR,GNAI2,GNB2,GNG5,HRAS,ICAM1,ITGAX,ITGB2,JUN,KRAS,MYL12B,MYL9,NCF2,NFKB1,NFKBIB,PIK3R3,PLD3,PTK2,RALA,RAP2B,RASD1,RELA,RHOA,RHOB,RHOC,RHOD,RHOF,RND3,RRAS2,VEGFA,VEGFB
Renal Cell Carcinoma Signaling	5.21	0.275	CDC42,CRK,ELOB,ELOC,ETS1,HIF1A,HRAS,JUN,KRAS,MET,PAK1,PIK3R3,RALA,RAP2B,RASD1,RPS27A,RRAS2,SLC2A1,UBA52,UBB,UBC,VEGFA
JAK/Stat Signaling	5.21	0.275	BCL2L1,CDKN1A,CEBPB,HRAS,JAK1,JUN,KRAS,NFKB1,NFKB2,PIK3R3,PTPN6,RALA,RAP2B,RASD1,RELA,RRAS2,SOCS1,SOCS3,STAT1,STAT2,STAT3,STAT6
HGF Signaling	5.13	0.243	CCND1,CDC42,CDKN1A,ELF1,ELF3,ELK3,ETS1,ETS2,HRAS,ITGA2,ITGA3,ITGB1,JUN,KRAS,MAP3K13,MAP3K8,MET,PAK1,PIK3R3,PLCG2,PTK2,PXN,RALA,RAP2B,RASD1,RRAS2,STAT3
Type I Diabetes Mellitus Signaling	5.13	0.243	CD86,CPE,FCER1G,HLA-B,HLA-C,HLA-DMA,HLA-DMB,HLA-DQA1,HLA-DQB1,HLA-DRA,HLA-DRB1,HLA-DRB5,HLA-E,HSPD1,IFNGR1,IL1R1,IRF1,JAK1,MAP2K3,NFKB1,NFKB2,NFKBIA,NFKBIB,RELA,SOCS1,SOCS3,STAT1
Oncostatin M Signaling	5.1	0.349	EPAS1,HRAS,IL6ST,JAK1,KRAS,MT2A,OSMR,PLAU,RALA,RAP2B,RASD1,RRAS2,STAT1,STAT3,TIMP3
B Cell Receptor Signaling	5.03	0.205	ATF4,BCL10,BCL2L1,BCL6,BTK,CALM1 (includes others),CDC42,CFL2,DAPP1,EGR1,ETS1,FCGR2A,HRAS,IGHG1,IGHG4,JUN,KRAS,LYN,MAP2K3,MAP3K13,MAP3K8,NFAT5,NFKB1,NFKB2,NFKBIA,NFKBIB,PAG1,PIK3R3,PLCG2,PTK2,PTPN6,PTPRC,RALA,RAP2B,RASD1,RELA,RRAS2,SYNJ2
Acute Phase Response Signaling	4.97	0.207	C2,C3,CEBPB,CFB,CP,FN1,FTL,HNRNPK,HP,HRAS,IL18,IL1R1,IL1RN,IL33,IL6ST,JUN,KRAS,MAP2K3,NFKB1,NFKB2,NFKBIA,NFKBIB,OSMR,PIK3R3,RALA,RAP2B,RASD1,RBP4,RBP7,RELA,RRAS2,SERPINA1,SERPING1,SOCS1,SOCS3,SOD2,STAT3
OX40 Signaling Pathway	4.84	0.256	B2M,BCL2L1,CD4,FCER1G,HLA-B,HLA-C,HLA-DMA,HLA-DMB,HLA-DPA1,HLA-DPB1,HLA-DQA1,HLA-DQA2,HLA-DQB1,HLA-DRA,HLA-DRB1,HLA-DRB5,HLA-E,JUN,NFKB1,NFKB2,NFKBIA,NFKBIB,RELA
Death Receptor Signaling	4.75	0.253	ACIN1,ACTB,ACTG1,ARHGDIB,BIRC3,CASP7,CFLAR,HSPB1,LMNA,NFKB1,NFKB2,NFKBIA,NFKBIB,PARP10,PARP12,PARP14,PARP8,PARP9,RELA,SPTAN1,TNFRSF21,TNFSF10,TNFSF12
HIF1α Signaling	4.7	0.195	ADM,CDKN1A,CYBB,EDN1,ELOB,ELOC,GPI,HIF1A,HRAS,HSPA1A/HSPA1B,HSPA4,HSPA5,HSPA8,HSPA9,IGF1,JUN,KRAS,LDHA,LDHB,MAP2K3,MET,MKNK2,MMP7,NCF2,PIK3R3,PKM,PLCG2,RACK1,RALA,RAN,RAP2B,RASD1,RPS6,RRAS2,SAT1,SLC2A1,STAT3,VEGFA,VEGFB,VIM
Glioma Invasiveness Signaling	4.67	0.27	CD44,CDC42,HRAS,KRAS,PIK3R3,PLAU,PTK2,RALA,RAP2B,RASD1,RHOA,RHOB,RHOC,RHOD,RHOF,RND3,RRAS2,TIMP1,TIMP2,TIMP3
Phospholipase C Signaling	4.63	0.183	AHNAK,ARHGEF12,ARHGEF5,ATF4,BTK,CALM1 (includes others),CDC42,FCER1G,FCGR2A,GNB2,GNG5,HDAC7,HDAC9,HRAS,IGHG1,IGHG4,ITGA2,ITGA3,ITGB1,ITPR3,KRAS,LYN,MARCKS,MPRIP,MYL12A,MYL12B,MYL9,NFAT5,NFKB1,NFKB2,PEBP1,PLCD3,PLCG2,PLD3,RALA,RAP2B,RASD1,RELA,RHOA,RHOB,RHOC,RHOD,RHOF,RND3,RPS6KA3,RRAS2,TGM2
TREM1 Signaling	4.58	0.267	CASP1,CCL2,CCL3,CCL7,CD86,CXCL8,ICAM1,IL18,IL1RL1,ITGAX,ITGB1,LAT2,NFKB1,NFKB2,NLRC5,PLCG2,RELA,STAT3,TREM1,TYROBP
PEDF Signaling	4.49	0.256	BCL2L1,CASP7,CFLAR,HRAS,KRAS,NFKB1,NFKB2,NFKBIA,NFKBIB,PIK3R3,PNPLA2,PPARG,RALA,RAP2B,RASD1,RELA,RHOA,RRAS2,SOD2,TCF7L2,WASF2
Toll-like Receptor Signaling	4.49	0.263	CD14,EIF2AK2,IL18,IL1RL1,IL1RN,IL33,JUN,LY96,MAP2K3,NFKB1,NFKB2,NFKBIA,RELA,RPS27A,TICAM1,TNFAIP3,TRAF4,UBA52,UBB,UBC
IL-15 Production	4.41	0.223	AXL,BTK,CSF2RA,DDR1,EGFR,EPHA2,ERBB3,FGFR1,FGFR2,FGR,FRK,HCK,IGF1R,IRF1,JAK1,LMTK2,LMTK3,LYN,MAP2K3,MET,NFKB1,NFKB2,PTK2,RELA,STAT1,TWF1,YES1
Neuregulin Signaling	4.35	0.24	ADAM17,AREG,CRK,EGFR,ERBB3,ERBIN,ERRFI1,GRB7,HRAS,HSP90AB1,HSP90B1,ITGA2,ITGA3,ITGB1,KRAS,MYC,PIK3R3,PLCG2,RALA,RAP2B,RASD1,RPS6,RRAS2
Role of JAK1, JAK2 and TYK2 in Interferon Signaling	4.34	0.417	IFNGR1,JAK1,NFKB1,NFKB2,PTPN6,RELA,SOCS1,STAT1,STAT2,STAT3
ERK5 Signaling	4.31	0.264	ATF4,EGFR,FOSL1,FOXO3,HRAS,IL6ST,KRAS,LIF,MAP3K8,MYC,RALA,RAP2B,RASD1,RPS6KA3,RRAS2,SFN,SGK1,YWHAQ,YWHAZ
Sumoylation Pathway	4.3	0.233	ARHGDIA,ARHGDIB,CDC42,CDH1,CEBPA,ETS1,ISG20,JUN,NFKB1,NFKB2,NFKBIA,PML,RAN,RANGAP1,RCC1,RHOA,RHOB,RHOC,RHOD,RHOF,RND3,SP100,SUMO3,UBE2I
Necroptosis Signaling Pathway	4.27	0.204	AXL,BIRC3,CAPN1,CAPN2,CASP1,CFLAR,CYBB,EIF2AK2,GLUD1,GLUL,IRF9,JAK1,PELI1,PPIF,PYCARD,RBCK1,SLC25A3,SLC25A4,SLC25A5,SLC25A6,STAT1,STAT2,TICAM1,TIMM23,TNFSF10,TNIP1,TOMM5,TOMM7,TSPO,UBC,VDAC2,ZBP1
Senescence Pathway	4.19	0.175	ATF3,ATM,CALM1 (includes others),CAPN1,CAPN2,CAT,CCND1,CDK6,CDKN1A,CDKN2B,CEBPB,CXCL8,DHCR24,ELF1,ELF3,ELK3,ETS1,ETS2,FOXO3,GADD45A,GADD45B,GADD45G,HIPK2,HRAS,ITPR3,JUN,KRAS,MAP2K3,MAPK6,MCU,NFAT5,NFKB1,NFKB2,PIK3R3,PML,PPP2CA,PPP2R1A,PPP2R2A,PTPA,RALA,RAP2B,RASD1,RRAS2,SMAD3,SOD2,SQSTM1,YPEL3,ZFP36L1
PI3K Signaling in B Lymphocytes	4.18	0.21	ATF3,ATF4,ATF5,BCL10,BTK,C3,CALM1 (includes others),CD81,DAPP1,FOXO3,HRAS,IL4R,ITPR3,JUN,KRAS,LYN,NFAT5,NFKB1,NFKB2,NFKBIA,NFKBIB,PLCD3,PLCG2,PTPRC,RALA,RAP2B,RASD1,RELA,RRAS2
iNOS Signaling	4.17	0.311	CALM1 (includes others),CD14,HMGA1,IFNGR1,IRF1,JAK1,JUN,LY96,NFKB1,NFKB2,NFKBIA,NFKBIB,RELA,STAT1
Activation of IRF by Cytosolic Pattern Recognition Receptors	4.05	0.27	ADAR,DDX58,IFIH1,IFIT2,IRF7,IRF9,ISG15,JUN,NFKB1,NFKB2,NFKBIA,NFKBIB,PPIB,RELA,STAT1,STAT2,ZBP1
Telomerase Signaling	4.02	0.224	CDKN1A,EGFR,ELF1,ELF3,ELK3,ETS1,ETS2,HDAC7,HDAC9,HRAS,HSP90AB1,HSP90B1,KRAS,MYC,PIK3R3,PPP2CA,PPP2R1A,PPP2R2A,PTPA,RALA,RAP2B,RASD1,RRAS2,TPP1
Glycolysis I	3.99	0.385	ALDOA,ENO1,FBP1,GAPDH,GPI,PFKP,PGAM1,PGK1,PKM,TPI1
Gluconeogenesis I	3.99	0.385	ALDOA,ENO1,FBP1,GAPDH,GPI,MDH1,MDH2,ME3,PGAM1,PGK1
NF-κB Activation by Viruses	3.98	0.244	CD4,EIF2AK2,HRAS,ITGA2,ITGA3,ITGA6,ITGAL,ITGB1,ITGB2,KRAS,NFKB1,NFKB2,NFKBIA,NFKBIB,PIK3R3,RALA,RAP2B,RASD1,RELA,RRAS2
Th1 Pathway	3.97	0.215	APH1A,CD4,CD86,HLA-B,HLA-DMA,HLA-DMB,HLA-DPA1,HLA-DPB1,HLA-DQA1,HLA-DQA2,HLA-DQB1,HLA-DRA,HLA-DRB1,HLA-DRB5,ICAM1,IFNGR1,IL18,IRF1,ITGB2,JAK1,NFKB1,PIK3R3,SOCS1,SOCS3,STAT1,STAT3
Acute Myeloid Leukemia Signaling	3.93	0.236	CCND1,CEBPA,CSF2RA,HRAS,JUP,KRAS,MAP2K3,MYC,NFKB1,NFKB2,PIK3R3,PIM1,PML,RALA,RAP2B,RASD1,RELA,RRAS2,SPI1,STAT3,TCF7L2
BAG2 Signaling Pathway	3.77	0.302	ANXA2,CDKN1A,HSPA1A/HSPA1B,HSPA4,HSPA5,HSPA8,HSPA9,MYC,NFKB1,NFKB2,PSME2,PSME3,RELA
VEGF Signaling	3.68	0.222	ACTB,ACTG1,ACTN1,ACTN4,BCL2L1,FOXO3,HIF1A,HRAS,KRAS,PIK3R3,PLCG2,PTK2,PTPN6,PXN,RALA,RAP2B,RASD1,RRAS2,SFN,VCL,VEGFA,VEGFB
PDGF Signaling	3.68	0.233	ACP1,CAV1,CRK,CSNK2B,EIF2AK2,HRAS,JAK1,JUN,KRAS,MYC,PIK3R3,PLCG2,RALA,RAP2B,RASD1,RRAS2,SPHK1,STAT1,STAT3,SYNJ2
Apoptosis Signaling	3.68	0.222	ACIN1,BAX,BCL2L1,BIRC3,CAPN1,CAPN2,CASP7,HRAS,KRAS,LMNA,MCL1,NFKB1,NFKB2,NFKBIA,NFKBIB,PLCG2,RALA,RAP2B,RASD1,RELA,RRAS2,SPTAN1
PTEN Signaling	3.68	0.206	BCAR1,BCL2L1,CCND1,CDC42,CDKN1A,CSNK2B,EGFR,FGFR1,FGFR2,FOXO3,HRAS,IGF1R,ITGA2,ITGA3,ITGB1,KRAS,NFKB1,NFKB2,PIK3R3,PTK2,RALA,RAP2B,RASD1,RELA,RRAS2,SYNJ2
Huntington's Disease Signaling	3.59	0.173	ATF4,ATP5F1E,BAX,BCL2L1,CAPN1,CAPN2,CASP1,CASP7,CLTB,CTSD,DNAJB1,DNM2,EGFR,GNA15,GNB2,GNG5,HDAC7,HDAC9,HRAS,HSPA1A/HSPA1B,HSPA4,HSPA5,HSPA8,HSPA9,IGF1,IGF1R,JUN,NAPA,PIK3R3,POLR2A,POLR2F,POLR2G,PSME2,PSME3,RPS27A,SGK1,TGM2,UBA52,UBB,UBC,VAMP2
Neuroinflammation Signaling Pathway	3.58	0.164	APH1A,APP,ATF4,B2M,BACE2,BIRC3,CASP1,CCL2,CCL3,CD86,CFLAR,CTNNB1,CXCL10,CXCL8,CYBB,GABRP,GLUL,HLA-B,HLA-C,HLA-DMA,HLA-DMB,HLA-DQA1,HLA-DQB1,HLA-DRA,HLA-DRB1,HLA-DRB5,HLA-E,ICAM1,IFNGR1,IL18,IL1R1,IRF7,JAK1,JUN,MAPK6,NCF2,NFAT5,NFE2L2,NFKB1,NFKB2,PIK3R3,PLCG2,PYCARD,RELA,SOD2,STAT1,TICAM1,TREM2,TYROBP
Retinoate Biosynthesis I	3.56	0.324	ADH1C,ADH7,AKR1B1,ALDH1A1,ALDH1A2,ALDH1A3,DHRS9,RBP7,RDH10,RDH13,SDR16C5
Angiopoietin Signaling	3.55	0.24	CRK,DOK2,GRB7,HRAS,KRAS,NFKB1,NFKB2,NFKBIA,NFKBIB,PAK1,PIK3R3,PTK2,RALA,RAP2B,RASD1,RELA,RRAS2,TNIP1
Th2 Pathway	3.51	0.199	APH1A,BHLHE41,CD4,CD86,HLA-B,HLA-DMA,HLA-DMB,HLA-DPA1,HLA-DPB1,HLA-DQA1,HLA-DQA2,HLA-DQB1,HLA-DRA,HLA-DRB1,HLA-DRB5,ICAM1,IL1RL1,IL33,IL4R,ITGB2,JAK1,JUN,NFKB1,PIK3R3,SOCS3,SPI1,STAT6
Aldosterone Signaling in Epithelial Cells	3.47	0.19	AHCY,DNAJA1,DNAJB1,DNAJB4,DNAJB6,DNAJC1,DNAJC15,DNAJC2,DNAJC5B,DUSP1,HSP90AB1,HSP90B1,HSPA1A/HSPA1B,HSPA4,HSPA5,HSPA8,HSPA9,HSPB1,HSPB8,HSPD1,HSPE1,HSPH1,ITPR3,KRAS,PIK3R3,PIP5K1A,PLCD3,PLCG2,SCNN1A,SGK1
GM-CSF Signaling	3.45	0.243	BCL2L1,CCND1,CSF2RA,ETS1,HCK,HRAS,KRAS,LYN,PIK3R3,PIM1,RACK1,RALA,RAP2B,RASD1,RRAS2,STAT1,STAT3
Estrogen Receptor Signaling	3.4	0.159	ATF4,ATP5F1E,CAV1,CCNC,CCND1,CDKN1A,CFL2,EGFR,FBXO32,FOXA1,FOXO3,GNA15,GNAI2,GNG5,HES1,HIF1A,HNRNPD,HRAS,HSP90AB1,HSP90B1,IGF1,IGF1R,JAK1,JUN,KRAS,MCU,MDK,MED15,MMP7,MPRIP,MT-CYB,MYC,MYL12A,MYL12B,MYL9,NFKB1,NFKB2,PAK1,PIK3R3,PLCD3,PLCG2,PRKACB,RALA,RAP2B,RASD1,RBFOX2,RELA,RHOA,RRAS2,SOD2,VEGFA,VEGFB
CXCR4 Signaling	3.39	0.186	BCAR1,CD4,CDC42,CRK,EGR1,GNA15,GNAI2,GNB2,GNG5,HRAS,ITPR3,JUN,KRAS,LYN,MYL12A,MYL12B,MYL9,PAK1,PIK3R3,PTK2,PXN,RALA,RAP2B,RASD1,RHOA,RHOB,RHOC,RHOD,RHOF,RND3,RRAS2
Cholecystokinin/Gastrin-mediated Signaling	3.29	0.202	BCAR1,CDC42,CREM,EGFR,HRAS,IL18,IL1RN,IL33,ITPR3,JUN,KRAS,MAP2K3,PTK2,PXN,RALA,RAP2B,RASD1,RHOA,RHOB,RHOC,RHOD,RHOF,RND3,RRAS2
Xenobiotic Metabolism AHR Signaling Pathway	3.29	0.224	AHR,ALDH1A1,ALDH1A2,ALDH1A3,ALDH2,ALDH3A1,CYP1B1,GSTA2,GSTO1,GSTP1,HSP90AB1,HSP90B1,MGST1,MGST2,MGST3,NFKB1,NFKB2,NQO1,RELA
HIPPO signaling	3.29	0.224	CD44,CSNK1D,CSNK1E,PATJ,PPP1R10,PPP1R14B,PPP2CA,PPP2R1A,PPP2R2A,PTPA,RASSF6,SFN,SMAD3,TEAD1,TEAD3,TP53BP2,YAP1,YWHAQ,YWHAZ
Colorectal Cancer Metastasis Signaling	3.27	0.166	BAX,BCL2L1,CCND1,CDC42,CDH1,CTNNB1,DVL1,EGFR,GNB2,GNG5,GRK3,HRAS,IFNGR1,IL6ST,JAK1,JUN,KRAS,LRP1,MMP7,MYC,NFKB1,NFKB2,PIK3R3,PRKACB,RALA,RAP2B,RASD1,RELA,RHOA,RHOB,RHOC,RHOD,RHOF,RND3,RRAS2,SMAD3,STAT1,STAT3,TCF7L2,VEGFA,VEGFB,WNT7B
Role of IL-17F in Allergic Inflammatory Airway Diseases	3.27	0.286	ATF4,CCL2,CCL4,CCL7,CXCL1,CXCL10,CXCL8,IGF1,NFKB1,NFKB2,RELA,RPS6KA3
PKCθ Signaling in T Lymphocytes	3.27	0.187	BCL10,CD4,CD86,FCER1G,HLA-B,HLA-DMA,HLA-DMB,HLA-DQA1,HLA-DQB1,HLA-DRA,HLA-DRB1,HLA-DRB5,HRAS,JUN,KRAS,MAP3K13,MAP3K8,NFAT5,NFKB1,NFKB2,NFKBIA,NFKBIB,PIK3R3,PLCG2,RALA,RAP2B,RASD1,RELA,RRAS2
PD-1, PD-L1 cancer immunotherapy pathway	3.24	0.208	B2M,BCL2L1,CSNK2B,HLA-B,HLA-C,HLA-DMA,HLA-DMB,HLA-DPA1,HLA-DPB1,HLA-DQA1,HLA-DQA2,HLA-DQB1,HLA-DRA,HLA-DRB1,HLA-DRB5,HLA-E,IFNGR1,JAK1,MR1,PIK3R3,SMAD3,YAP1
Protein Kinase A Signaling	3.21	0.15	ACP1,ADD3,AKAP12,AKAP13,ATF4,CALM1 (includes others),CREM,CTNNB1,DUSP1,DUSP10,DUSP4,DUSP5,DUSP6,FLNB,GNAI2,GNB2,GNG5,H1-0,H1-10,H1-2,H1-4,H3-3A/H3-3B,ITPR3,KDELR1,KDELR2,MYL12A,MYL12B,MYL9,NFAT5,NFKB1,NFKB2,NFKBIA,NFKBIB,PHKG2,PLCD3,PLCG2,PPP1R10,PPP1R14B,PRKACB,PTK2,PTP4A1,PTPN12,PTPN13,PTPN3,PTPN6,PTPRC,PTPRF,PTPRH,PTPRK,PTPRO,PXN,RELA,RHOA,SFN,SIRPA,SMAD3,TCF7L2,TNNI2,YWHAQ,YWHAZ
NF-κB Signaling	3.18	0.179	BCL10,CSNK2B,EGFR,EIF2AK2,FCER1G,FGFR1,FGFR2,HRAS,IGF1R,IL18,IL1R1,IL1RN,IL33,KRAS,LTBR,MAP3K8,NFKB1,NFKB2,NFKBIA,NFKBIB,PELI1,PIK3R3,PLCG2,PRKACB,RALA,RAP2B,RASD1,RELA,RELB,RRAS2,TNFAIP3,TNIP1
HMGB1 Signaling	3.15	0.182	CCL2,CDC42,CLCF1,CXCL8,HRAS,ICAM1,IFNGR1,IL18,IL1R1,IL33,JUN,KRAS,LIF,MAP2K3,NFKB1,NFKB2,PIK3R3,RALA,RAP2B,RASD1,RELA,RHOA,RHOB,RHOC,RHOD,RHOF,RND3,RRAS2,TNFSF10,TNFSF12
Estrogen-Dependent Breast Cancer Signaling	3.15	0.23	ATF4,CCND1,EGFR,HRAS,HSD17B11,IGF1,IGF1R,JUN,KRAS,NFKB1,NFKB2,PIK3R3,RALA,RAP2B,RASD1,RELA,RRAS2
p70S6K Signaling	3.13	0.194	BCAP31,BTK,EGFR,F2RL1,GNAI2,HRAS,IL4R,JAK1,KRAS,LYN,PIK3R3,PLCD3,PLCG2,PPP2CA,PPP2R1A,PPP2R2A,PTPA,RALA,RAP2B,RASD1,RPS6,RRAS2,SFN,YWHAQ,YWHAZ
Regulation Of The Epithelial Mesenchymal Transition By Growth Factors Pathway	3.12	0.176	CDC42,CDH1,CLDN3,EGFR,EGR1,ETS1,FGFR1,FGFR2,HRAS,JAK1,JUN,KRAS,MAP2K3,MET,NFKB1,NFKB2,OCLN,PARD6B,PIK3R3,RALA,RAP2B,RASD1,RELA,RHOA,RRAS2,SMAD3,SMURF1,STAT3,TNFSF10,TNFSF12,VIM,YAP1,ZEB2
CDK5 Signaling	3.12	0.204	CAPN1,EGR1,FOSB,HRAS,ITGA2,ITGA3,ITGA6,ITGB1,KRAS,LAMA5,MAPK6,PPP1R10,PPP1R14B,PPP2CA,PPP2R1A,PPP2R2A,PRKACB,PTPA,RALA,RAP2B,RASD1,RRAS2
SPINK1 General Cancer Pathway	3.04	0.232	EGFR,HRAS,JAK1,KRAS,MT1E,MT1G,MT1M,MT1X,MT2A,PIK3R3,RALA,RAP2B,RASD1,RRAS2,SPINK1,STAT3
Crosstalk between Dendritic Cells and Natural Killer Cells	3.03	0.213	ACTB,ACTG1,CD86,HLA-B,HLA-C,HLA-DRA,HLA-DRB1,HLA-DRB5,HLA-E,IL18,ITGAL,LTBR,NECTIN2,NFKB1,NFKB2,RELA,TNFSF10,TREM2,TYROBP
Systemic Lupus Erythematosus In T Cell Signaling Pathway	2.97	0.153	ATF4,B2M,BCL6,CASP1,CASP7,CD44,CD86,CDC42,CREM,ELF1,EZR,FCER1G,GADD45A,GNAI2,HLA-B,HLA-C,HLA-DMA,HLA-DMB,HLA-DPA1,HLA-DPB1,HLA-DQA1,HLA-DQA2,HLA-DQB1,HLA-DRA,HLA-DRB1,HLA-DRB5,HLA-E,HRAS,ITGAL,JUN,KRAS,MAP2K3,PIK3R3,PPP2CA,PPP2R1A,PPP2R2A,PTK2,PTPA,RALA,RAP2B,RASD1,RHOA,RHOB,RHOC,RHOD,RHOF,RND3,RRAS2,SELPLG,STAT3,YES1
PPAR Signaling	2.96	0.202	HRAS,HSP90AB1,HSP90B1,IL18,IL1R1,IL1RL1,IL1RN,IL33,JUN,KRAS,NFKB1,NFKB2,NFKBIA,NFKBIB,PPARG,RALA,RAP2B,RASD1,RELA,RRAS2,SCAND1
UVA-Induced MAPK Signaling	2.9	0.204	ATM,BCL2L1,EGFR,HRAS,JUN,KRAS,PARP10,PARP12,PARP14,PARP8,PARP9,PIK3R3,PLCD3,PLCG2,RALA,RAP2B,RASD1,RPS6KA3,RRAS2,STAT1
VDR/RXR Activation	2.88	0.218	CCNC,CD14,CDKN1A,CEBPA,CEBPB,CXCL10,GADD45A,GTF2B,HES1,IGFBP3,IGFBP5,IL1RL1,KLF4,MXD1,SEMA3B,SERPINB1,SPP1
Noradrenaline and Adrenaline Degradation	2.81	0.286	ADH1C,ADH7,ALDH1A1,ALDH1A2,ALDH1A3,ALDH2,ALDH3A1,COMT,DHRS9,MAOA
Wnt/β-catenin Signaling	2.81	0.173	CCND1,CD44,CDH1,CSNK1A1,CSNK1D,CSNK1E,CSNK2B,CTNNB1,DKK1,DVL1,JUN,LRP1,MMP7,MYC,PPP2CA,PPP2R1A,PPP2R2A,PTPA,RPS27A,SOX15,SOX2,SOX4,SOX9,TCF7L2,TLE1,TLE4,UBA52,UBB,UBC,WNT7B
Calcium-induced T Lymphocyte Apoptosis	2.8	0.227	ATP2A2,CALM1 (includes others),CAPN2,CD4,FCER1G,HLA-B,HLA-DMA,HLA-DMB,HLA-DQA1,HLA-DQB1,HLA-DRA,HLA-DRB1,HLA-DRB5,ITPR3,NR4A1
Gα12/13 Signaling	2.73	0.185	BTK,CDC42,CDH1,CTNNB1,F2RL1,HRAS,JUN,KRAS,MYL12A,MYL12B,MYL9,NFKB1,NFKB2,NFKBIA,NFKBIB,PIK3R3,PTK2,PXN,RALA,RAP2B,RASD1,RELA,RHOA,RRAS2
Prolactin Signaling	2.69	0.21	CEBPB,HRAS,IRF1,JUN,KRAS,MYC,NMI,PIK3R3,PLCG2,RALA,RAP2B,RASD1,RRAS2,SOCS1,SOCS3,STAT1,STAT3
IL-17A Signaling in Gastric Cells	2.69	0.32	CXCL1,CXCL10,CXCL11,CXCL8,EGFR,JUN,NFKB1,RELA
Ceramide Signaling	2.68	0.205	CNKSR1,CTSD,HRAS,JUN,KRAS,NFKB1,NFKB2,PIK3R3,PPP2CA,PPP2R1A,PPP2R2A,PTPA,RALA,RAP2B,RASD1,RELA,RRAS2,SPHK1
Synaptogenesis Signaling Pathway	2.66	0.151	ACTR2,AFDN,AP2S1,APOE,ARPC1A,ARPC1B,ARPC2,ARPC3,ARPC4,ARPC5,ARPC5L,ATF4,CALM1 (includes others),CDC42,CDH1,CRK,CTNNB1,CTNND1,EFNA1,EPHA2,FGR,HCK,HRAS,HSPA8,KRAS,LRP1,LYN,MARCKS,NAP1L1,NAP1L4,NAPA,PAFAH1B1,PAK1,PIK3R3,PLCG2,PRKACB,RAB5A,RALA,RAP2B,RASD1,RHOA,RRAS2,STXBP2,SYT8,VAMP2,WASL,YES1
Role of Pattern Recognition Receptors in Recognition of Bacteria and Viruses	2.65	0.175	C1QA,C1QB,C1QC,C3,C5AR1,CASP1,CLCF1,CLEC7A,CXCL8,DDX58,EIF2AK2,IFIH1,IL18,IL33,IRF7,LIF,NFKB1,NFKB2,OAS1,OAS2,OAS3,PIK3R3,PLCG2,RELA,TICAM1,TNFSF10,TNFSF12
IL-15 Signaling	2.64	0.213	BCL2L1,CXCL8,HRAS,JAK1,KRAS,MYC,NFKB1,NFKB2,PIK3R3,RALA,RAP2B,RASD1,RELA,RRAS2,STAT3,STAT6
LPS/IL-1 Mediated Inhibition of RXR Function	2.64	0.161	ABCG1,ACSL3,ALAS1,ALDH1A1,ALDH1A2,ALDH1A3,ALDH2,ALDH3A1,APOC1,APOC2,APOE,CAT,CD14,CYP2B6,CYP3A5,FABP4,FABP5,FMO2,GSTA2,GSTO1,GSTP1,HS3ST1,IL18,IL1R1,IL1RL1,IL1RN,IL33,JUN,LY96,MAOA,MGST1,MGST2,MGST3,SREBF1,SULT2B1,XPO1
LPS-stimulated MAPK Signaling	2.63	0.207	CD14,CDC42,HRAS,JUN,KRAS,MAP2K3,NFKB1,NFKB2,NFKBIA,NFKBIB,PAK1,PIK3R3,RALA,RAP2B,RASD1,RELA,RRAS2
iCOS-iCOSL Signaling in T Helper Cells	2.59	0.189	CALM1 (includes others),CD4,CD86,FCER1G,HLA-B,HLA-DMA,HLA-DMB,HLA-DQA1,HLA-DQB1,HLA-DRA,HLA-DRB1,HLA-DRB5,ITPR3,NFAT5,NFKB1,NFKB2,NFKBIA,NFKBIB,PIK3R3,PTPRC,RELA
PAK Signaling	2.57	0.196	CDC42,CFL2,HRAS,ITGA2,ITGA3,ITGB1,KRAS,MYL12A,MYL12B,MYL9,PAK1,PIK3R3,PTK2,PXN,RALA,RAP2B,RASD1,RRAS2,WASL
Myc Mediated Apoptosis Signaling	2.55	0.24	ADRB2,BAX,BBC3,BCL2L1,CFLAR,MAX,MCL1,MYC,NFKB1,NFKB2,PMAIP1,PRKACB
Endoplasmic Reticulum Stress Pathway	2.52	0.333	ATF4,CALR,CASP7,DDIT3,HSP90B1,HSPA5,TAOK3
Putrescine Degradation III	2.52	0.333	ALDH1A1,ALDH1A2,ALDH1A3,ALDH2,ALDH3A1,MAOA,SAT1
STAT3 Pathway	2.5	0.178	CDKN1A,EGFR,FGFR1,FGFR2,HRAS,IGF1,IGF1R,IL1R1,IL1RL1,IL4R,IL6ST,KRAS,MYC,NDUFA13,PIM1,PTPN6,RALA,RAP2B,RASD1,RRAS2,SOCS1,SOCS3,STAT3,VEGFA
Adrenomedullin signaling pathway	2.49	0.162	ADM,BAX,C3,CALM1 (includes others),CEBPB,CFH,GNA15,HIF1A,HRAS,IL18,IL1RN,IL33,ITPR3,KRAS,MAP2K3,MAPK6,MAX,NFKB1,NFKB2,PIK3R3,PLCD3,PLCG2,PPARG,PRKACB,PTK2,RALA,RAP2B,RASD1,RELA,RRAS2,SOX15,TFAP2A
IL-7 Signaling Pathway	2.46	0.205	BAX,BCL6,CCND1,FOXO3,IGHG1,JAK1,JUN,LYN,MCL1,MET,MYC,PIK3R3,PTK2,SLC2A1,SOCS1,STAT1
IL-9 Signaling	2.43	0.273	BCL3,JAK1,NFKB1,NFKB2,PIK3R3,RELA,SOCS3,STAT1,STAT3
Ephrin B Signaling	2.41	0.208	ABI1,ACP1,CDC42,CFL2,CTNNB1,GNA15,GNAI2,GNB2,GNG5,HNRNPK,HRAS,PAK1,PTK2,PXN,RHOA
Histamine Degradation	2.36	0.353	ALDH1A1,ALDH1A2,ALDH1A3,ALDH2,ALDH3A1,HNMT
Chemokine Signaling	2.34	0.2	CALM1 (includes others),CCL2,CCL4,CCL7,GNAI2,HRAS,JUN,KRAS,MPRIP,PLCG2,PTK2,RALA,RAP2B,RASD1,RHOA,RRAS2
MIF-mediated Glucocorticoid Regulation	2.34	0.265	CD14,CD74,LY96,MIF,NFKB1,NFKB2,NFKBIA,NFKBIB,RELA
Endometrial Cancer Signaling	2.31	0.217	CCND1,CDH1,CTNNA1,CTNNB1,FOXO3,HRAS,KRAS,MYC,PIK3R3,RALA,RAP2B,RASD1,RRAS2
Cell Cycle: G1/S Checkpoint Regulation	2.29	0.209	ATM,CCND1,CCND2,CDK6,CDKN1A,CDKN2B,GNL3,HDAC7,HDAC9,MAX,MYC,RPL11,RPL5,SMAD3
3-phosphoinositide Degradation	2.27	0.167	ACP1,ACP5,ALPL,ATP1A1,DUSP1,DUSP10,DUSP14,DUSP5,FIG4,INPP4B,PAWR,PPP1R14B,PPP4C,PPP4R1,PTPA,PTPMT1,PTPN12,PTPN13,PTPN6,PTPRC,PTPRF,PTPRH,PTPRO,SIRPA,SOCS3,SYNJ2
TWEAK Signaling	2.25	0.257	BIRC3,CASP7,NFKB1,NFKB2,NFKBIA,NFKBIB,RELA,TNFRSF12A,TNFSF12
D-myo-inositol-5-phosphate Metabolism	2.24	0.166	ACP1,ACP5,ALPL,ATP1A1,DUSP1,DUSP10,DUSP14,DUSP5,FIG4,PAWR,PIP4K2A,PLCD3,PLCG2,PPP1R14B,PPP4C,PPP4R1,PTPA,PTPN12,PTPN13,PTPN6,PTPRC,PTPRF,PTPRH,PTPRO,SIRPA,SOCS3
Induction of Apoptosis by HIV1	2.24	0.213	BAX,BBC3,BCL2L1,BIRC3,NFKB1,NFKB2,NFKBIA,NFKBIB,RELA,SLC25A3,SLC25A4,SLC25A5,SLC25A6
FAT10 Signaling Pathway	2.23	0.333	MAP1LC3B,NUB1,PSME2,PSME3,SQSTM1,UBA1
MIF Regulation of Innate Immunity	2.18	0.238	CD14,CD74,JUN,LY96,MIF,NFKB1,NFKB2,NFKBIA,NFKBIB,RELA
Superpathway of Inositol Phosphate Compounds	2.16	0.156	ACP1,ACP5,ALPL,ATP1A1,DUSP1,DUSP10,DUSP14,DUSP5,FIG4,IP6K2,ITPKC,PAWR,PIK3R3,PIP4K2A,PIP5K1A,PLCD3,PLCG2,PPP1R14B,PPP4C,PPP4R1,PTPA,PTPN12,PTPN13,PTPN6,PTPRC,PTPRF,PTPRH,PTPRO,SIRPA,SOCS3,SYNJ2
TNFR2 Signaling	2.15	0.267	BIRC3,JUN,NFKB1,NFKB2,NFKBIA,NFKBIB,RELA,TNFAIP3
Thrombin Signaling	2.13	0.154	ARHGEF12,ARHGEF5,CDC42,EGFR,GNA15,GNAI2,GNB2,GNG5,HRAS,ITPR3,KRAS,MPRIP,MYL12A,MYL12B,MYL9,NFKB1,NFKB2,PIK3R3,PLCD3,PLCG2,PTK2,RALA,RAP2B,RASD1,RELA,RHOA,RHOB,RHOC,RHOD,RHOF,RND3,RRAS2
NGF Signaling	2.11	0.175	ATF4,BAX,CDC42,CRK,HRAS,KRAS,MAP3K13,MAP3K8,NFKB1,NFKB2,PIK3R3,PLCG2,RALA,RAP2B,RASD1,RELA,RHOA,RPS6KA3,RRAS2,TRAF4
TNFR1 Signaling	2.08	0.22	BIRC3,CASP7,CDC42,JUN,NFKB1,NFKB2,NFKBIA,NFKBIB,PAK1,RELA,TNFAIP3
CNTF Signaling	2.06	0.211	HRAS,IL6ST,JAK1,KRAS,PIK3R3,RALA,RAP2B,RASD1,RPS6KA3,RRAS2,STAT1,STAT3
Small Cell Lung Cancer Signaling	2.06	0.197	BCL2L1,CCND1,CDK6,CDKN2B,MAX,MYC,NFKB1,NFKB2,NFKBIA,NFKBIB,PIK3R3,PTK2,RELA,TRAF4
Leukotriene Biosynthesis	2.06	0.357	ALOX5,DPEP2,LTA4H,MGST2,MGST3
Thyroid Cancer Signaling	2.02	0.19	CCND1,CDH1,CTNNB1,CXCL8,HRAS,IGF1,JUN,KRAS,MYC,PIK3R3,RALA,RAP2B,RASD1,RRAS2,TCF7L2
Pancreatic Adenocarcinoma Signaling	2.01	0.174	BCL2L1,CCND1,CDC42,CDKN1A,CDKN2B,EGFR,JAK1,KRAS,NFKB1,NFKB2,PIK3R3,PLD3,RALA,RELA,SMAD3,STAT1,STAT3,VEGFA,VEGFB
