# Supplementary material for: AHR signaling is induced by infection with coronaviruses
Source: Nat Commun. 2021 Aug 26;12:5148. doi: 10.1038/s41467-021-25412-x (PMC8390748; doi:10.1038/s41467-021-25412-x)
Supplement: Supplementary file 5 — Source Data [file 41467_2021_25412_MOESM5_ESM.xlsx]

## Sheet: Figure 1e
AHR
Mock-infected	6 h p.i.	24 h p.i.
34.6577	62.7057	263.808
33.2539	67.7772	241.709
32.8865	63.7464	275.526
AHRR
Mock-infected	6 h p.i.	24 h p.i.
0.116693	0.557384	0.686826
0.333205	0.624542	0.596476
0.152961	0.306141	0.745067
CYP1A1
Mock-infected	6 h p.i.	24 h p.i.
0.985404	21.6201	54.3638
1.27951	18.1982	59.6907
0.625748	16.2946	45.4704

## Sheet: Figure 3a
Viral load (copies / uL)
High	Medium	Low
153000000	378000	876
54400000	293000	665
52400000	163000	340
23300000	146000	303
9430000	63700	291
8730000	55300	239
5390000	49500	231
3790000	48000	176
2420000	26000	66.4
1380000	6880	53.6

## Sheet: Figure 3b
IFNB1
Healthy	High	Medium	Low
-8.52	-4.51	-4.97	-6.82
-7.01	-5.93	-6.12	-5.79
-5.51	-4.27	-4.67	-7.78
-6.23	-8.39	-3.64	-3.46
-2.74	-5.18	N/A	-7.32
-7.24	-5.74	-6.22	-6.92
-4.28	-5.18	-4.67	-6.45
-6.33	-6.2	-4.81	-4.69
-7	-4.96	-4.38	-4.43
N/A	-7.09	-3.24	-3.58
IFNL2,3 (IL28)
Healthy	High	Medium	Low
-3.16	-2.83	-4.12	-5.37
-3.9	-5.78	-4.6	-4.41
-4.38	-3.06	-3.56	-1.4
-3.37	-5.02	-4.03	-3.77
-5.22	-5.17	-6.16	-7.27
-2.7	-6.19	-5.19	-7.28
-3.5	-5.03	-4.39	-3.72
-11.79	-5.85	-4.43	-2.87
-10.62	-4.77	-4.69	-7.59
-8.3	-5.09	-3.08	8.35
IFNL1 (IL29)
Healthy	High	Medium	Low
-11.08	-5.88	-11.38	-10.96
-11.54	-7.74	-11.03	-11.57
-10.51	-9.58	-7.56	-10.78
-9.97	-7.33	-10.18	-10.25
-11.39	-11.87	-9.92	-13.32
-9.24	-13.27	-13.71	-13.67
-8.15	-11.83	-11.23	-10.48
-9.93	-11.39	-10.78	-9.75
-9.46	-10.63	-11.42	-18.06
-13.11	-11.68	-9.85	1.66

## Sheet: Figure 3c
PML
Healthy	High	Medium	Low
-5.18	-3.11	-1.86	-5.78
-4.49	-1.39	-2.25	-3.99
-7.24	-7.09	-4.26	-9.09
-5.19	-0.52	-2.99	-3.77
-2.41	-1.88	-1.31	-2.73
-6.67	0.09	-1.7	-0.01
-6.96	-1.13	-2.48	-4.4
-9.74	0.85	-3.21	-5.84
-6.07	-0.75	-3.3	-5.59
-3.79	-0.62	-4.55	-5.72
RSAD2
Healthy	High	Medium	Low
-9.8	-8.85	-4.8	-7.5
-7.5	-6.21	-4.2	-3.75
-6.4	-6.23	-3.8	-2.5
-6.42	-6.19	-2.56	-2.36
-5.75	-4.9	-2.42	-2.21
-5.1	-4.73	-2	-1.53
-4.86	-4.6	-1.89	-1.5
-3.89	-2.5	-1.56	0
-2.5	0	-0.93	0.5

## Sheet: Figure 3d
dCt ORF	dCt IFNb		dCt ORF	dCt PML		dCt ORF	dCt RSAD2		dCt ORF	dCt IFNL2,3 (IL28)		dCt ORF	dCt IFNL1 (IL29)
6.71	-4.51		6.71	-3.11		6.71	-7.5		6.71	-2.83		6.71	-5.88
7.02	-5.93		7.02	-1.39		7.02	-3.75		7.02	-5.78		7.02	-7.74
5.11	-4.27		5.11	-7.09		5.11	-2.5		5.11	-3.06		5.11	-9.58
5.66	-8.39		5.66	-0.52		5.66	-2.36		5.66	-5.02		5.66	-7.33
4.21	-5.18		4.21	-1.88		4.21	-2.21		4.21	-5.17		4.21	-11.87
2.27	-5.74		2.27	0.09		2.27	-1.53		2.27	-6.19		2.27	-13.27
2.46	-5.18		2.46	-1.13		2.46	-1.5		2.46	-5.03		2.46	-11.83
2.99	-6.2		2.99	0.85		2.99	0		2.99	-5.85		2.99	-11.39
2.28	-4.96		2.28	-0.75		2.28	0.5		2.28	-4.77		2.28	-10.63
3.03	-4.67		3.03	-2.48		-4.06	-4.8		3.03	-5.09		3.03	-11.68
-4.06	-4.97		-4.06	-1.86		-0.53	-4.2		-4.06	-4.12		-4.06	-11.38
-0.53	-6.12		-0.53	-2.25		1.78	-3.8		-0.53	-4.6		-0.53	-11.03
1.78	-4.67		1.78	-4.26		1.24	-2.56		1.78	-3.56		1.78	-7.56
1.24	-3.64		1.24	-2.99		-1.79	-2.42		1.24	-4.03		1.24	-10.18
-7.21	-6.22		-1.79	-1.31		-7.21	-2		-1.79	-6.16		-1.79	-9.92
-1.18	-7.09		-7.21	-1.7		-1.18	-1.89		-7.21	-5.19		-7.21	-13.71
-2.02	-4.81		-1.18	-0.62		-2.02	-1.56		-1.18	-4.39		-1.18	-11.23
-5.81	-4.38		-2.02	-3.21		-5.81	-0.93		-2.02	-4.43		-2.02	-10.78
-2.99	-3.24		-5.81	-3.3		-8.87	-8.85		-5.81	-4.69		-5.81	-11.42
-8.87	-6.82		-2.99	-4.55		-14.76	-6.21		-2.99	-3.08		-2.99	-9.85
-14.76	-5.79		-8.87	-5.78		-7.55	-6.23		-8.87	-5.37		-8.87	-10.96
-7.55	-7.78		-14.76	-3.99		-12.22	-6.19		-14.76	-4.41		-14.76	-11.57
-12.22	-3.46		-7.55	-9.09		-12.71	-4.9		-7.55	-1.4		-7.55	-10.78
-12.71	-7.32		-12.22	-3.77		-11.29	-4.73		-12.22	-3.77		-12.22	-10.25
-11.29	-6.92		-12.71	-2.73		-12.96	-4.6		-12.71	-7.27		-12.71	-13.32
-12.96	-6.45		-11.29	-0.01		-8.14	-2.5		-11.29	-7.28		-11.29	-13.67
-8.14	-4.69		-12.96	-4.4		-7.57	0		-12.96	-3.72		-12.96	-10.48
-7.57	-4.43		-8.14	-5.84					-8.14	-2.87		-8.14	-9.75
-11.57	-3.58		-7.57	-5.59					-7.57	-7.59		-7.57	-18.06
			-11.57	-5.72					-11.57	8.35		-11.57	1.66

## Sheet: Figure 3e
IDO
Healthy	High	Medium	Low
-5.09	-7.16	-2.18	-10.39
-8.23	-3.44	-2.79	-7.34
-12.3	-6.81	-8.94	-10.18
-6.51	-3.06	-5.77	-5.53
-5.17	-3.11	-2.2	-8.05
-8.99	-0.93	-2.39	-1.58
-6.87	-2.14	-4.73	-5.03
-11.32	-0.71	-6.19	-9.11
-8.23	-1.38	-4.56	-6.46
-7.97	-3.07	-7.09	-7.73
AHR
Healthy	High	Medium	Low
-4.8	-5.1	-0.53	-5.54
-2.22	-1.76	-2.02	-3.41
-8.92	-9.2	-4.13	-9.01
-9.58	-0.76	-2.84	-3.7
-1.06	-2.54	-0.49	-1.78
-7.06	0.37	-0.92	1.32
-7.77	-1.16	-3	-3.79
-7.13	-0.11	-2.73	-5.73
-4.19	-1.37	-3.2	-4.35
N/A	-0.9	-5.44	-4.77

## Sheet: Figure 3f
dCt ORF	dCt AHR		dCt ORF	dCt IDO
6.71	-5.1		6.71	-7.16
7.02	-1.76		7.02	-3.44
5.11	-9.2		5.11	-6.81
5.66	-0.76		5.66	-3.06
4.21	-2.54		4.21	-3.11
2.27	0.37		2.27	-0.93
2.46	-1.16		2.46	-2.14
2.99	-0.11		2.99	-0.71
2.28	-1.37		2.28	-1.38
3.03	-3		3.03	-4.73
-4.06	-0.53		-4.06	-2.18
-0.53	-2.02		-0.53	-2.79
1.78	-4.13		1.78	-8.94
1.24	-2.84		1.24	-5.77
-1.79	-0.49		-1.79	-2.2
-7.21	-0.92		-7.21	-2.39
-1.18	-0.9		-1.18	-3.07
-2.02	-2.73		-2.02	-6.19
-5.81	-3.2		-5.81	-4.56
-2.99	-5.44		-2.99	-7.09
-8.87	-5.54		-8.87	-10.39
-14.76	-3.41		-14.76	-7.34
-7.55	-9.01		-7.55	-10.18
-12.22	-3.7		-12.22	-5.53
-12.71	-1.78		-12.71	-8.05
-11.29	1.32		-11.29	-1.58
-12.96	-3.79		-12.96	-5.03
-8.14	-5.73		-8.14	-9.11
-7.57	-4.35		-7.57	-6.46
-11.57	-4.77		-11.57	-7.73

## Sheet: Figure 3g
dCt IDO	dCt AHR
-7.16	-5.1
-3.44	-1.76
-6.81	-9.2
-3.06	-0.76
-3.11	-2.54
-0.93	0.37
-2.14	-1.16
-0.71	-0.11
-1.38	-1.37
-4.73	-3
-2.18	-0.53
-2.79	-2.02
-8.94	-4.13
-5.77	-2.84
-2.2	-0.49
-2.39	-0.92
-3.07	-0.9
-6.19	-2.73
-4.56	-3.2
-7.09	-5.44
-10.39	-5.54
-7.34	-3.41
-10.18	-9.01
-5.53	-3.7
-8.05	-1.78
-1.58	1.32
-5.03	-3.79
-9.11	-5.73
-6.46	-4.35
-7.73	-4.77

## Sheet: Figure 5a
Huh 7.5
	CH223191 (µM)
DMSO	2	5	10
100.1	105.1	106.1	99.9
104.06	106	108.9	98.2
97.86	103.7	104	100.9
Vero
	CH223191 (µM)
DMSO	2	5	10
93.4	104.6	106	96.9
106.2	101.3	108.2	95.2
105	96.4	101.1	104.3
Calu-3
	CH223191 (µM)
DMSO	2	5	10
103.5	103.4	102.2	102.3
95.7	107.2	97.4	96.1
98.9	95.4	109	103.6

## Sheet: Figure 5b
	CH223191 (µM)
DMSO	2	5	10
2.25865	12.1023	16.471	21.6057
-0.5565	11.9225	16.886	17.5591
-1.70215	11.9679	13.9894	17.8925

[truncated: 2 more sheets: Figure 5c, Figure 5d]
